# Supplementary material for: Exploring the transcriptome of Staphylococcus aureus in its natural niche
Source: Sci Rep. 2016 Sep 19;6:33174. doi: 10.1038/srep33174 (PMC5027550; doi:10.1038/srep33174)
Supplement: Supplementary Dataset S1 [file srep33174-s2.xls]

## Sheet: Supplementary dataset S1
Supplementary Dataset S1: Nucleotide sequences of all 142 phylotypes determined using Illumina-based amplicon deep-sequencing, their relative abundance (in %) and their phylogenetic assignment
Phylotype	Annotation	Sequence	Volunteer 1W	Volunteer 1S	Volunteer 2W	Volunteer 2S	Volunteer 3W	Volunteer 3S	Phylum	Class	Order	Family	Genus	Closest representative	RDP S_ab score
1	Corynebacterium accolens/tuberculostearicum	GACGAACGCTGGCGGCGTGCTTAACACATGCAAGTCGAACGGAAAGGCCCTGCTTGCAGGGTACTCGAGTGGCGAACGGGTGAGTAACACGTGGGTGATCTGCCCTGCACTTCGGGATAA-TCGGTGTAGGATGAGCTCGCGGCCTATCAGCTTGTTGGTGGGGTAATGGCCTACCAAGGCGGCGACGGGTAGCCGGCCTGAGAGGGTGTACGGCCACATTGGGACTGAGATACGGCCCAG	41.9694	19.483	30.3295	18.7438	27.7944	21.0402	Actinobacteria	Actinobacteria	Actinomycetales	Corynebacteriaceae	Corynebacterium	Corynebacterium accolens (T); CIP104783T = ATCC 49725T; AJ439346	1
2	Dolosigranulum pigrum	GACGAACGCTGGCGGCATGCCTAATACATGCAAGTCGAACGATGATATCACTGCTTGCAGTGATTGATTAGTGGCGAACGGGTGAGTAACACGTGAGGAACTTGCCCATGAGCGGGGGAC-CCACTCATGGATAGCCTCGCGGCGTATTAGCTAGTTGGTAAGGTAATGGCTTACCAAGGCAGTGATACGTAGCCGACTTGAGAGGGTGATCGGCCACACTGGGACTGAGACACGGCCCAG	0.0815291	21.3984	0.174462	0.107363	0.0149835	0.0225632	Firmicutes	Bacilli	Lactobacillales	Carnobacteriaceae	Dolosigranulum	Dolosigranulum pigrum; NBRC 15550; AB680900	1
3	Staphylococcus aureus	GATGAACGCTGGCGGCGTGCCTAATACATGCAAGTCGAGCGAACGGACGAGAAGCTTGCTTCTCTGATGTTAGCGGCGGACGGGTGAGTAACACGTGGATAACCTACCTATAAGACTGGG-TCACTTATAGATGGATCCGCGCTGCATTAGCTAGTTGGTAAGGTAACGGCTTACCAAGGCAACGATGCATAGCCGACCTGAGAGGGTGATCGGCCACACTGGAACTGAGACACGGTCCAG	9.56608	0.470035	10.414	7.54227	44.104	38.0528	Firmicutes	Bacilli	Bacillales	Staphylococcaceae	Staphylococcus	Staphylococcus aureus (T); ATCC 12600; L36472	1
4	Propionibacterium acnes	GACGAACGCTGGCGGCGTGCTTAACACATGCAAGTCGAACGGAAAGGCCCTGCTTTTGTGGGGTGCTCGAGTGGCGAACGGGTGAGTAACACGTGAGTAACCTGCCCTTGACTTTGGGAT-GCGGTTGGGGATGGACTCGCGGCTTATCAGCTTGTTGGTGGGGTAGTGGCTTACCAAGGCTTTGACGGGTAGCCGGCCTGAGAGGGTGACCGGCCACATTGGGACTGAGATACGGCCCAG	7.52786	1.9389	15.3258	12.6689	4.75727	10.7852	Actinobacteria	Actinobacteria	Actinomycetales	Propionibacteriaceae	Propionibacterium	Propionibacterium acnes (T); ATCC6919; AB042288	1
5	Dolosigranulum pigrum	GACGAACGCTGGCGGCATGCCTAATACATGCAAGTCGAACGATGACGTCACTGCTTGCAGTGACTGATTAGTGGCGAACGGGTGAGTAACACGTGAGGAACTTGCCCATGAGCGGGGGAC-CCACTCATGGATAGCCTCGCGGCGTATTAGCTAGTTGGTAAGGTAATGGCTTACCAAGGCAGTGATACGTAGCCGACTTGAGAGGGTGATCGGCCACACTGGGACTGAGACACGGCCCAG	0.00905879	6.0047	0.120781	0.0805225	0.0149835	0.0225632	Firmicutes	Bacilli	Lactobacillales	Carnobacteriaceae	Dolosigranulum	uncultured bacterium; nbw1137h03c1; GQ080532	1
6	S. epidermidis/capitis/caprae	GATGAACGCTGGCGGCGTGCCTAATACATGCAAGTCGAGCGAACAGACGAGGAGCTTGCTCCTCTGACGTTAGCGGCGGACGGGTGAGTAACACGTGGATAACCTACCTATAAGACTGGG-TCACTTATAGATGGATCCGCGCCGCATTAGCTAGTTGGTAAGGTAACGGCTTACCAAGGCAACGATGCGTAGCCGACCTGAGAGGGTGATCGGCCACACTGGAACTGAGACACGGTCCAG	17.3748	14.2303	9.85708	23.0742	6.39047	9.00271	Firmicutes	Bacilli	Bacillales	Staphylococcaceae	Staphylococcus	Staphylococus epidermidis (T); ATCC 14990; D83363	1
7	Corynebacterium propinquum/pseudodiphthriticum	GACGAACGCTGGCGGCGTGCTTAACACATGCAAGTCGAACGGAAAGGCCTTTTCGGAGGTACTCGAGTGGCGAACGGGTGAGTAACACGTGGGTGATCTGCCCTGCACTCTGGGATAAGC-TCGGTGTAGGATGAGCCCGCGGCCTATCAGCTTGTTGGTGGGGTAATGGCCTACCAAGGCGGCGACGGGTAGCCGGACTGAGAGGTTGGTCGGCCACATTGGGACTGAGATACGGCCCAG	0	21.9036	0.0268402	0.0178939	0.0149835	0	Actinobacteria	Actinobacteria	Actinomycetales	Corynebacteriaceae	Corynebacterium	Corynebacterium propinquum; B50121; JX476065	1
8	Peptoniphilus sp.	GACGAACGCTGGCGGCGCGCTTAACACATGCAAGTCGAGCGATGAAACTTTAACAGAACCCTTCGGGGCGAAGATAAAGTGGATTAGCGGCGGACGGGTGAGTAACACGTGAGTAACCTG-GTGGTCTAAGATGGACTCGCGTCCCATTAGCTAGTTGGTAGAGTAAAAGCCTACCAAGGCGACGATGGGTAGCCGGCCTGAGAGGGTGAACGGCCACATTGGAACTGAGAAACGGTCCAA	6.36833	2.97297	9.53499	6.63863	3.66347	3.04603	Firmicutes	Clostridia	Clostridiales	Clostridiales_Incertae Sedis XI	Peptoniphilus	Peptoniphilus sp. gpac121; AM176529	1
9	Actinomycetales	GACGAACGCTGGCGGCGTGCTTAACACATGCAAGTCGAACGGAAAGGCTCCAGCTTGCTGGAGTACTCGAGTGGCGAACGGGTGAGTAACACGTGGGTAATCTGCCCTGCACTCTGGGAT-TCGGTGTAGGATGAGCCCGCGGCCTATCAGCTTGTTGGTGGGGTGATGGCCTACCAAGGCGACGACGGGTAGCCGGCCTGAGAGGGTGATCGGCCACATTGGGACTGAGATACGGCCCAG	5.1001	1.05758	3.68382	5.79762	0.591849	1.42148	Actinobacteria	Actinobacteria	Actinomycetales			uncultured actinobacterium; MspS113; AY770698	1
10	Propionibacterium granulsoum	GACGAACGCTGGCGGCGTGCTTAACACATGCAAGTCGTACGGTAAGGCCCTTTCGGGGGTACACGAGTGGCGAACGGGTGAGTAACACGTGAGTAACCTGCCCACAACTTTGGGATAACG-GCGGTTGTGGATGGACTCGCGGCCTATCAGCTTGTTGGTGGGGTAGTGGCCTACCAAGGCGGCGACGGGTAGCCGGCCTGAGAGGGTGACCGGCCACATTGGGACTGAGATACGGCCCAG	0.706586	0.305523	3.36174	4.8224	1.52083	4.35469	Actinobacteria	Actinobacteria	Actinomycetales	Propionibacteriaceae	Propionibacterium	Propionibacterium granulosum (T); DSM 20700; AJ003057	1
11	Enterobacteriaceae	ATTGAACGCTGGCGGCAGGCCTAACACATGCAAGTCGAGCGGTAGCACAGAGAGCTTGCTCTCGGGTGACGAGCGGCGGACGGGTGAGTAATGTCTGGGAAACTGCCTGATGGAGGGGGA-ATGCCATCAGATGTGCCCAGATGGGATTAGCTAGTAGGTGGGGTAATGGCTCACCTAGGCGACGATCCCTAGCTGGTCTGAGAGGATGACCAGCCACACTGGAACTGAGACACGGTCCAG	0.108705	0.0940071	3.8717	4.60768	0.134852	0.0789711	Proteobacteria	Gammaproteobacteria	Enterobacteriales	Enterobacteriaceae		Raoultella planticola (T); ATCC 33531T; AF129443	1
12	Anaerococcus sp.	GATTAACGCTGGCGGCGTGCATAACACATGCAAGTCGAACGATGAAACTTAGTAGACTTCTTCGGAAAGACACTAAGCGGATTAGTGGCGAACGGGTGAGTAACGCGTGAGTAACCTGCC-GCGGTGTAAGATGGACTTGCGTCTGATTAGCTAGTTGGTGAGATAAAAGCTCACCAAGGCAACGATCAGTAGCCGGCTTGAGAGAGTGTACGGCCACATTGGGACTGAGACACGGCCCAG	0.37141	0.505288	1.91237	2.31726	0.899011	2.35785	Firmicutes	Clostridia	Clostridiales	Clostridiales_Incertae Sedis XI	Anaerococcus	uncultured bacterium; nbu121a12c1; GQ017464	1
13	Finegoldia magna	GACGAACGCTGGCGGCGTGCTTAACACATGCAAGTCGAACGGGATTTAGTAGACAGAAGCTTCGGTGGAAGATTACTAATGAGAGTGGCGAACGGGTGAGTAACGCGTGAGCAACCTGCC-TCGGTCATAGATGGGCTCGCGTCTGATTAGCTAGTTGGTGAGATAACAGCCCACCAAGGCGACGATCAGTAGCCGGTCTGAGAGGATGAACGGCCACATTGGAACTGAGACACGGTCCAA	2.22846	0.775558	2.83835	1.29731	0.921486	1.15072	Firmicutes	Clostridia	Clostridiales	Clostridiales_Incertae Sedis XI	Finegoldia	Finegoldia magna; JCM 1766; AB640691	1
15	Anaerococcus octavius	GATTAACGCTGGCGGCGTGCATAACACATGCAAGTCGAACGATGAAACTTAAATGATTTCTTCGGAATGAACTTAAGTGGATTAGTGGCGGACGGGTGAGTAACGCGTGAGTAACCTGCC-GCGGTGTAAGATGGACTTGCGTCTGATTAGCTAGTTGGTGAGAAAAAAGCCCACCAAGGCAACGATCAGTAGCCGGCTTGAGAGAGTGTACGGCCACATTGGGACTGAGACACGGCCCAG	0.851526	0.188014	1.51647	1.48519	0.93647	1.5907	Firmicutes	Clostridia	Clostridiales	Clostridiales_Incertae Sedis XI	Anaerococcus	Anaerococcus octavius (T); NCTC 9810; Y07841	1
17	Prevotella sp.	GATGAACGCTAGCTACAGGCTTAACACATGCAAGTCGCAGGGTAACATGAGGAAAGCTTGCTTTCCTTGATGACGACTGGCGCACGGGTGAGTAACGCGTATCCAACCTTCCCATAACTA-GCGGTTATGGATGGGGATGCGTCTGATTAGCTTGTTGGCGGGGTAACGGCCCACCAAGGCGACGATCAGTAGGGGTTCTGAGAGGAAGGTCCCCCACATTGGAACTGAGACACGGTCCAA	0.0181176	0	0.0939408	0.187886	0.00749176	0	Bacteroidetes	Bacteroidia	Bacteroidales	Prevotellaceae	Prevotella	uncultured bacterium; ncd63d10c1; HM254682	1
19	Propionibacterium sp.	GACGAACGCTGGCGGCGTGCTTAACACATGCAAGTCGAACGGAAAGGCCCCCTTGTGGGGTACTCGAGTGGCGAACGGGTGAGTAACACGTGAGTAACCTACCCTTGACTTTGGGATAAC-GCGGTTGGGGATGGACTCGCGGCTTATCAGCTTGTTGGTGGGGTAGTGGCTCACCAAGGCTTTGACGGGTAGCCGGCCTGAGAGGGTGACCGGCCACATTGGGACTGAGATACGGCCCAG	0	0	1.12058	1.86991	0.0449506	0.0338448	Actinobacteria	Actinobacteria	Actinomycetales	Propionibacteriaceae	Propionibacterium	Propionibacterium sp. V07/12348; Y17821	1
20	Corynebacterium sp.	GACGAACGCTGGCGGCGTGCTTAACACATGCAAGTCGAACGGAAAGGCCCTGCTTGCAGGGTACTCGAGTGGCGAACGGGTGAGTAACACGTGGGTGATCTGCCCTGCACTTCGGGATAA-TCGGTGTAGGATGAGCCCGCGGCCTATCAGCTTGTTGGTGGGGTAATGGCCTACCAAGGCGGCGACGGGTAGCCGGACTGAGAGGTTGGTCGGCCACATTGGGACTGAGATACGGCCCAG	0	2.57344	0	0	0	0	Actinobacteria	Actinobacteria	Actinomycetales	Corynebacteriaceae	Corynebacterium	uncultured bacterium; ncd1731b10c1; JF151254	1
22	Anaerococcus sp.	GATTAACGCTGGCGGCGTGCATAACACATGCAAGTCGAACGATGAAGATTATTAGACTTCTTCGGAATGAAAATAATTGGATTAGTGGCGGACGGGTGAGTAACGCGTGAGTAACCTGCC-GCGGTGTAAGATGGACTTGCGTCTGATTAGCTAGTTGGTGAGAAAAAAGCCCACCAAGGCAACGATCAGTAGCCGGCTTGAGAGAGTGTACGGCCACATTGGGACTGAGACACGGCCCAG	1.67588	0.517039	0.523385	0.563658	0.0224753	0	Firmicutes	Clostridia	Clostridiales	Clostridiales_Incertae Sedis XI	Anaerococcus	uncultured bacterium; nbu201f09c1; GQ019989	1
23	Corynebacterium sp.	GACGAACGCTGGCGGCGTGCTTAACACATGCAAGTCGAACGGAAAGGCCTTTTCGGAGGTACTCGAGTGGCGAACGGGTGAGTAACACGTGGGTGATCTGCCCTGCACTCTGGGATAAGC-TCGGTGTAGGATGAGCTCGCGGCCTATCAGCTTGTTGGTGGGGTAATGGCCTACCAAGGCGGCGACGGGTAGCCGGCCTGAGAGGGTGTACGGCCACATTGGGACTGAGATACGGCCCAG	0	1.92714	0	0	0	0	Actinobacteria	Actinobacteria	Actinomycetales	Corynebacteriaceae	Corynebacterium	uncultured bacterium; nbw151f07c1; GQ068521	1
24	Anaerococcus sp.	GATTAACGCTGGCGGCGTGCATAACACATGCAAGTCGAACGATGAAACTTTAATGAACCCTTCGGGGAGAATTAAAGCGGATTAGTGGCGAACGGGTGAGTAACGCGTGAGTAACCTGCC-GCGGTGTAAGATGGACTTGCGTCTGATTAGCTAGTTGGTGAGATAAAAGCCCACCAAGGCAACGATCAGTAGCCGGCTTGAGAGAGTGTACGGCCACATTGGGACTGAGACACGGCCCAG	0	0.0117509	0.342213	0.832066	0.00749176	0	Firmicutes	Clostridia	Clostridiales	Clostridiales_Incertae Sedis XI	Anaerococcus	Anaerococcus sp. SJ-2013; AB853090	1
25	Anaerococcus sp.	GATTAACGCTGGCGGCGTGCATAACACATGCAAGTCGAACGATGAAACTTAAAAGATTTCTTCGGAATGACCTTAAGTGGATTAGTGGCGAACGGGTGAGTAACGCGTGAGTAACCTGCC-GCGGTGTAAGATGGACTTGCGTCTGATTAGCTAGTTGGTGAGATAACAGCCCACCAAGGCAACGATCAGTAGCCGGCTTGAGAGAGTGTACGGCCACATTGGGACTGAGACACGGCCCAG	0.108705	0	0	0.00894694	0.0149835	0.0564079	Firmicutes	Clostridia	Clostridiales	Clostridiales_Incertae Sedis XI	Anaerococcus	uncultured bacterium; nbw1156f12c1; GQ077256	1
26	Propionibacterium propionicum/avidum	GACGAACGCTGGCGGCGTGCTTAACACATGCAAGTCGAACGGAAAGGCCCCTTTGGGGGTACTCGAGTGGCGAACGGGTGAGTAACACGTGAGTAACCTGCCCTTGACTTCGGGATAACT-GCGGTTTTGGATGGACTCGCGGCTTATCAGCTTGTTGGTGGGGTAGTGGCTTACCAAGGCTTTGACGGGTAGCCGGCCTGAGAGGGCGACCGGCCACATTGGGACTGAGATACGGCCCAG	0.153999	0.0117509	0.114071	0.169992	0.344621	0.473827	Actinobacteria	Actinobacteria	Actinomycetales	Propionibacteriaceae	Propionibacterium	Propionibacterium propionicum (T); DSM 43307; AJ003058	1
28	Anaerococcus sp.	GATTAACGCTGGCGGCGTGCATAACACATGCAAGTCGAACGATGAAACTTAAATGAATTCTTCGGAATGATTTTAATTGGATTAGTGGCGAACGGGTGAGTAACGCGTGAGTAACCTGCC-GCGGTGTAAGATGGACTTGCGTCTGATTAGCTAGTTGGTGAGATAACAGCCCACCAAGGCAACGATCAGTAGCCGGCTTGAGAGAGTGTACGGCCACATTGGGACTGAGACACGGCCCAG	0.0543527	0.0117509	0.00671006	0.0178939	0.134852	0.146661	Firmicutes	Clostridia	Clostridiales	Clostridiales_Incertae Sedis XI	Anaerococcus	uncultured bacterium; nbw747c03c1; GQ011956	1
29	Moraxella lacunata/Nonliquefaciens	ATTGAACGCTGGCGGCAGGCTTAACACATGCAAGTCGAACGATGACGTCTAGCTTGCTAGACGGATTAGTGGCGAACGGGTGAGTAATGCTTAGGAATCTGCCTATTAGTGGGGGATAAC-TCGCTAATAGATGAGCCTAAGTCGGATTAGCTGGTTGGTGGGGTAAAGGCCTACCAAGGCGACGATCTGTAGCTGGTCTGAGAGGATGATCAGCCACACTGGGACTGAGACACGGCCCAG	0.0634115	0	0	0	0.0524423	0.0338448	Proteobacteria	Gammaproteobacteria	Pseudomonadales	Moraxellaceae	Moraxella	uncultured bacterium; ncd2793g06c1; JF223706	1
30	Rothia mucilaginosa	GACGAACGCTGGCGGCGTGCTTAACACATGCAAGTCGAACGATGAAGCCTAGCTTGCTAGGTGGATTAGTGGCGAACGGGTGAGTAATACGTGAGTAACCTACCTTTAACTCTGGGATAA-GTGGTTATAGATGGGCTCACGGCCTATCAGCTTGTTGGTGAGGTAACGGCTCACCAAGGCGACGACGGGTAGCCGGCCTGAGAGGGTGACCGGCCACACTGGGACTGAGACACGGCCCAG	0.045294	0.0235018	0.0469704	0.268408	0.232245	0.0676895	Actinobacteria	Actinobacteria	Actinomycetales	Micrococcaceae	Rothia	Rothia mucilaginosa DY-18; AP011540	1
32	Anaerococcus sp.	GATTAACGCTGGCGGCGTGCATAACACATGCAAGTCGAACGATGAAACTTTACTGACTTCTTCGGAAAGATTTAAAGCGGATTAGTGGCGGACGGGTGAGTAACGCGTGAGTAACCTGCC-GCGGTGTAAGATGGACTTGCGTCTGATTAGCTAGTTGGTGAGAAAAAAGCCCACCAAGGCAACGATCAGTAGCCGGCTTGAGAGAGTGTACGGCCACATTGGGACTGAGACACGGCCCAG	0.29894	0.105758	0.590485	0.357878	0.00749176	0	Firmicutes	Clostridia	Clostridiales	Clostridiales_Incertae Sedis XI	Anaerococcus	uncultured bacterium; nbw370d05c1; GQ094135	1
33	Corynebacterium sp.	GACGAACGCTGGCGGCGTGCTTAACACATGCAAGTCGAACGGAAAGGCCCTGCTTGCAGGGTACTCGAGTGGCGAACGGGTGAGTAACACGTGGGTGATCTGCCCTGCACTTCGGGATAA-TCGGTGTAGGATGAGCCCGCGGCCTATCAGCTTGTTGGTGGGGTGATGGCCTACCAAGGCGACGACGGGTAGCCGGCCTGAGAGGGTGATCGGCCACATTGGGACTGAGATACGGCCCAG	0.253646	0.0587544	0.0872308	0.304196	0.00749176	0.0902527	Actinobacteria	Actinobacteria	Actinomycetales	Corynebacteriaceae	Corynebacterium	uncultured bacterium; nbw372d09c1; GQ094321	0.928
36	Pseudomonas sp.	ATTGAACGCTGGCGGCAGGCCTAACACATGCAAGTCGAGCGGTAGAGAGAAGCTTGCTTCTCTTGAGAGCGGCGGACGGGTGAGTAATGCCTAGGAATCTGCCTGGTAGTGGGGGATAAC-GCGCTATCAGATGAGCCTAGGTCGGATTAGCTAGTTGGTGAGGTAATGGCTCACCAAGGCGACGATCCGTAACTGGTCTGAGAGGATGATCAGTCACACTGGAACTGAGACACGGTCCAG	0.0996467	0	0.0536805	0.0447347	0.0674258	0.0451264	Proteobacteria	Gammaproteobacteria	Pseudomonadales	Pseudomonadaceae	Pseudomonas	Pseudomonas veronii (T); CIP 104663; AF064460	1
39	Neisseriaceae	ATTGAACGCTGGCGGCATGCTTTACACATGCAAGTCGAACGGCAGCGGGGAGGAGCTTGCTTCTCTGCCGGCGAGTGGCGAACGGGTGAGTAATACATCGGAACGTGTCGAGAAGAGGGG-GCGCTTTTTGAGCGGCCGATGTCGGATTAGCTAGTTGGTGAGGTAAAGGCTCACCAAGGCGAAGATCTGTAGCGGGTCTGAGAGGATGATCCGCCACACTGGGACTGAGACACGGCCCAG	0.552586	0.0822562	0	0	0	0	Proteobacteria	Betaproteobacteria	Neisseriales	Neisseriaceae		uncultured bacterium; nbu202c03c1; GQ020042	1
40	Haemophilus sp.	ATTGAACGCTGGCGGCAGGCTTAACACATGCAAGTCGAACGGTAACATAAAGAAGCTTGCTTCTTTGATGACGAGTGGCGGACGGGTGAGTAATGCTTGGGAATCTAGCTTATGGAGGGG-ATGCCATAGGATGAGCCCAAGTGGGATTAGGTAGTTGGTGAGGTAAAGGCTCACCAAGCCGACGATCTCTAGCTGGTCTGAGAGGATGACCAGCCACACTGGGACTGAGACACGGCCCAG	0.0634115	0	0.0671006	0.00894694	0.29967	0.0902527	Proteobacteria	Gammaproteobacteria	Pasteurellales	Pasteurellaceae	Haemophilus	Haemophilus parainfluenzae; CIP 102513; EU083530	1
41	Dolosigranulum sp.	GACGAACGCTGGCGGCGTGCTTAACACATGCAAGTCGAACGGAAAGGCCCTGCTTGCAGGGTACTCGAGTGGCGAACGGGTGAGTAACACGTGAGGAACTTGCCCATGAGCGGGGGACAA-CCACTCATGGATAGCCTCGCGGCGTATTAGCTAGTTGGTAAGGTAATGGCTTACCAAGGCAGTGATACGTAGCCGACTTGAGAGGGTGATCGGCCACACTGGGACTGAGACACGGCCCAG	0	0.0705053	0	0.00894694	0	0	Firmicutes	Bacilli	Lactobacillales	Carnobacteriaceae	Dolosigranulum	uncultured bacterium; nbu60c09c1; GQ004593	1
43	Streptococcus salivarius/vestibularis	GACGAACGCTGGCGGCGTGCCTAATACATGCAAGTAGAACGCTGAAGAGAGGAGCTTGCTCTTCTTGGATGAGTTGCGAACGGGTGAGTAACGCGTAGGTAACCTGCCTTGTAGCGGGGG-CCACTACAAGATGGACCTGCGTTGTATTAGCTAGTAGGTGAGGTAACGGCTCACCTAGGCGACGATACATAGCCGACCTGAGAGGGTGATCGGCCACACTGGGACTGAGACACGGCCCAG	0.00905879	0	0.0268402	0.0357878	0.307162	0.135379	Firmicutes	Bacilli	Lactobacillales	Streptococcaceae	Streptococcus	Streptococcus salivarius (T); ATCC 7073; AY188352	1
45	Corynebacterium sp.	GACGAACGCTGGCGGCATGCCTAATACATGCAAGTCGAACGGAAAGGCCCTGCTTGCAGGGTACTCGAGTGGCGAACGGGTGAGTAACACGTGGGTGATCTGCCCTGCACTTCGGGATAA-TCGGTGTAGGATGAGCTCGCGGCCTATCAGCTTGTTGGTGGGGTAATGGCCTACCAAGGCGGCGACGGGTAGCCGGCCTGAGAGGGTGTACGGCCACATTGGGACTGAGATACGGCCCAG	0.0181176	0.0705053	0.0201302	0.0268408	0.0599341	0.0902527	Actinobacteria	Actinobacteria	Actinomycetales	Corynebacteriaceae	Corynebacterium	uncultured bacterium; nbu58c02c1; GQ003859	0.956
46	Dolosigranulum sp.	GACGAACGCTGGCGGCATGCCTAATACATGCAAGTCGAACGATGATATCACTGCTTGCAGTGATTGATTAGTGGCGAACGGGTGAGTAACACGTGAGGAACTTGCCCATGAGCGGGGGAC-CCACTCATGGATAGCCTCGCGGCGTATTAGCTAGTTGGTAAGGTAATGGCTTACCAAGGCAGTGATACGTAGCCGACTTGAGAGGTTGGTCGGCCACATTGGGACTGAGATACGGCCCAG	0	0.117509	0	0	0	0	Firmicutes	Bacilli	Lactobacillales	Carnobacteriaceae	Dolosigranulum	uncultured bacterium; 15-B-68; KM221382	0.912
47	Peptoniphilus sp.	GACGAACGCTGGCGGCGCGCTTAACACATGCAAGTCGAGCGATGAAACTTTAACAGAACCCTTCGGGGCGAAGATAAAGTGGATTAGCGGCGGACGGGTGAGTAACACGTGAGTAACCTG-GTGGTCTAAGATGGACTCGCGTCCCATTAGCTAGTTGGTAGAGTAAAAGCCTACCAAGGCGACGATGGGTAGCCGGCCTGAGAGGGTGTACGGCCACATTGGGACTGAGATACGGCCCAG	0.144941	0.0587544	0.201302	0.250514	0.0524423	0.112816	Firmicutes	Clostridia	Clostridiales	Clostridiales_Incertae Sedis XI	Peptoniphilus	uncultured bacterium; ncm16d10c1; KF085241	0.915
49	Propionibacterium sp.	GACGAACGCTGGCGGCGTGCTTAACACATGCAAGTCGAACGGAAAGGCCCTGCTTGCAGGGTACTCGAGTGGCGAACGGGTGAGTAACACGTGAGTAACCTGCCCTTGACTTTGGGATAA-GCGGTTGGGGATGGACTCGCGGCTTATCAGCTTGTTGGTGGGGTAGTGGCTTACCAAGGCTTTGACGGGTAGCCGGCCTGAGAGGGTGACCGGCCACATTGGGACTGAGATACGGCCCAG	0.0271764	0.0117509	0.0872308	0.134204	0.0599341	0.180505	Actinobacteria	Actinobacteria	Actinomycetales	Propionibacteriaceae	Propionibacterium	uncultured bacterium; ncd22b09c1; HM251882	1
50	Dermabacter hominis	GACGAACGCTGGCGGCGTGCTTAACACATGCAAGTCGAACGATGAAGCTGTGCTTGCACAGTGGATTAGTGGCGAACGGGTGAGTAACACGTGAGTAACCTGCCCTCCACTTTGGGATAA-TCGGTGGGGGATGGGCTCGCGGCCTATCAGTTTGTTGGTGAGGTAGTGGCTCACCAAGGCGATGACGGGTAGCCGGCCTGAGAGGGCGACCGGCCACACTGGGACTGAGACACGGCCCAG	0.0362352	0.0235018	0.120781	0.0715756	0.00749176	0.0225632	Actinobacteria	Actinobacteria	Actinomycetales	Dermabacteraceae	Dermabacter	Dermabacter hominis; NCFB 2769; X76728	1
51	Corynebacterium sp.	GACGAACGCTGGCGGCGTGCTTAACACATGCAAGTCGAACGGAAAGGCCCTGCTTGCAGGGTACTCGAGTGGCGAACGGGTGAGTAACACGTGGGTGATCTGCCCTGCACTTCGGGATAA-TCGGTGTAGGATGAGCTCGCGGCCTATCAGCTTGTTGGTGGGGTAATGGCCTACCAAGGCGGCGACGGGTAGCCGGCCTGAGAGGGTGATCGGCCACACTGGGACTGAGACACGGCCCAG	0.0181176	0.0705053	0.0201302	0.0447347	0.0674258	0.0112816	Actinobacteria	Actinobacteria	Actinomycetales	Corynebacteriaceae	Corynebacterium	uncultured bacterium; nbw1100a07c1; GQ054682	0.942
52	Staphylococcus warneri/pasteuri	GATGAACGCTGGCGGCGTGCCTAATACATGCAAGTCGAGCGAACAGATAAGGAGCTTGCTCCTTTGACGTTAGCGGCGGACGGGTGAGTAACACGTGGATAACCTACCTATAAGACTGGG-TCACTTATAGATGGATCCGCGCCGTATTAGCTAGTTGGTAAGGTAACGGCTTACCAAGGCAACGATACGTAGCCGACCTGAGAGGGTGATCGGCCACACTGGAACTGAGACACGGTCCAG	0.0362352	0	0	0.0357878	0.0449506	0.0564079	Firmicutes	Bacilli	Bacillales	Staphylococcaceae	Staphylococcus	Staphylococcus warneri (T); L37603	1
53	Actinomycetales	GACGAACGCTGGCGGCGTGCTTAACACATGCAAGTCGAACGGAAAGGCCCTGCTTGCAGGGTACTCGAGTGGCGAACGGGTGAGTAACACGTGGGTAATCTGCCCTGCACTCTGGGATAA-TCGGTGTAGGATGAGCCCGCGGCCTATCAGCTTGTTGGTGGGGTGATGGCCTACCAAGGCGACGACGGGTAGCCGGCCTGAGAGGGTGATCGGCCACATTGGGACTGAGATACGGCCCAG	0.0996467	0.0235018	0.0335503	0.107363	0.00749176	0.0902527	Actinobacteria	Actinobacteria	Actinomycetales			uncultured bacterium; ncd1982e09c1; JF172520	0.96
54	Actinomycetales	GACGAACGCTGGCGGCGTGCTTAACACATGCAAGTCGAACGGAAAGGCCCTGCTTGCAGGGTACTCGAGTGGCGAACGGGTGAGTAACACGTGGGTGATCTGCCCTGCACTTCGGGATAA-TCGGTGTAGGATGAGCTCGCGGCCTATCAGCTTGTTGGTGGGGTAGTGGCTTACCAAGGCTTTGACGGGTAGCCGGCCTGAGAGGGTGACCGGCCACATTGGGACTGAGATACGGCCCAG	0.0724703	0.0352526	0.181172	0.277355	0.0224753	0.124097	Actinobacteria	Actinobacteria	Actinomycetales			uncultured bacterium; ncm11d11c1; KF073471	1
55	Corynebacterium sp.	GACGAACGCTGGCGGCGTGCTTAACACATGCAAGTCGAACGGAAAGGCCCTGCTTGCAGGGTACTCGAGTGGCGAACGGGTGAGTAACACGTGGGTGATCTGCCCTGCACTTCGGGATAA-TCGGTGTAGGATGAGCTCGCGGCCTATCAGCTTGTTGGTGGGGTAATGGCCTACCAAGGCGACGATGGGTAGCCGGCCTGAGAGGGTGAACGGCCACATTGGAACTGAGAAACGGTCCAA	0.045294	0.0235018	0.127491	0.0894694	0.0224753	0.0112816	Actinobacteria	Actinobacteria	Actinomycetales	Corynebacteriaceae	Corynebacterium	uncultured bacterium; nck122a03c1; KF089645	0.894
56	Anaerococcus sp.	GATTAACGCTGGCGGCGTGCATAACACATGCAAGTCGAACGATGAAACTTTATAGAATTCTTCGGAAGGAAATAAAGAGGATTAGTGGCGAACGGGTGAGTAACGCGTGAGTAACCTGCC-GCGGTGTAAGATGGACTTGCGTCTGATTAGCTAGTTGGTGAGATAAAAGCCCACCAAGGCAACGATCAGTAGCCGGCTTGAGAGAGTGTACGGCCACATTGGGACTGAGACACGGCCCAG	0	0	0.0805207	0.152098	0	0.0112816	Firmicutes	Clostridia	Clostridiales	Clostridiales_Incertae Sedis XI	Anaerococcus	uncultured bacterium; ncm10g02c1; KF073373	1
57	Anaerococcus sp.	GATAAACGCTGGCGGCGTGCATAACACATGCAAGTCGAACGATGAAACTTAGTTACTTTCTTCGGAAAGAAATTAAGTGAATTAGTGGCGAACGGGTGAGTAACACGTGAGTAACCTGCC-TCGGTGTAAGATGGACTTGCGCCTGATTAGCTAGTTGGTGAGATAAAAGCCCACCAAGGCAACGATCAGTAGCCGGCTTGAGAGAGTGTACGGCCACATTGGGACTGAGACACGGCCCAA	0	0	0.328793	0.0805225	0.00749176	0	Firmicutes	Clostridia	Clostridiales	Clostridiales_Incertae Sedis XI	Anaerococcus	uncultured bacterium; ncd1048c06c1; HM343633	1
58	Staphylococcus sp.	GACGAACGCTGGCGGCGTGCTTAACACATGCAAGTCGAGCGAACAGACGAGGAGCTTGCTCCTCTGACGTTAGCGGCGGACGGGTGAGTAACACGTGGATAACCTACCTATAAGACTGGG-TCACTTATAGATGGATCCGCGCCGCATTAGCTAGTTGGTAAGGTAACGGCTTACCAAGGCAACGATGCGTAGCCGACCTGAGAGGGTGATCGGCCACACTGGAACTGAGACACGGTCCAG	0.135882	0.199765	0.0536805	0.187886	0.00749176	0.0338448	Firmicutes	Bacilli	Bacillales	Staphylococcaceae	Staphylococcus	uncultured bacterium; ncd504h09c1; HM275443	0.956
59	Dolosigranulum sp.	GACGAACGCTGGCGGCGTGCTTAACACATGCAAGTCGAACGGAAAGGCCTTTTCGGAGGTACTCGAGTGGCGAACGGGTGAGTAACACGTGAGGAACTTGCCCATGAGCGGGGGACAACA-CCACTCATGGATAGCCTCGCGGCGTATTAGCTAGTTGGTAAGGTAATGGCTTACCAAGGCAGTGATACGTAGCCGACTTGAGAGGGTGATCGGCCACACTGGGACTGAGACACGGCCCAG	0	0.164512	0	0	0	0	Firmicutes	Bacilli	Lactobacillales	Carnobacteriaceae	Dolosigranulum	uncultured bacterium; nbu60c09c1; GQ004593	0.938
60	Corynebacterium sp.	GACGAACGCTGGCGGCATGCCTAATACATGCAAGTCGAACGATGATATCACTGCTTGCAGTGATTGATTAGTGGCGAACGGGTGAGTAACACGTGGGTGATCTGCCCTGCACTCTGGGAT-TCGGTGTAGGATGAGCCCGCGGCCTATCAGCTTGTTGGTGGGGTAATGGCCTACCAAGGCGGCGACGGGTAGCCGGACTGAGAGGTTGGTCGGCCACATTGGGACTGAGATACGGCCCAG	0	0.0822562	0	0	0	0	Actinobacteria	Actinobacteria	Actinomycetales	Corynebacteriaceae	Corynebacterium	uncultured bacterium; ncd1827c07c1; JF143654	0.853
65	Streptococcus pneumoniae/mitis	GACGAACGCTGGCGGCGTGCCTAATACATGCAAGTAGAACGCTGAAGGAGGAGCTTGCTTCTCTGGATGAGTTGCGAACGGGTGAGTAACGCGTAGGTAACCTGCCTGGTAGCGGGGGAT-TCACTACCAGATGGACCTGCGTTGTATTAGCTAGTTGGTGGGGTAACGGCTCACCAAGGCGACGATACATAGCCGACCTGAGAGGGTGATCGGCCACACTGGGACTGAGACACGGCCCAG	0.117764	0.0117509	0.0201302	0.259461	1.03386	0.169224	Firmicutes	Bacilli	Lactobacillales	Streptococcaceae	Streptococcus	Streptococcus mitis; 127R; AJ295848	1
66	Staphylococcus sp.	GACGAACGCTGGCGGCGTGCTTAACACATGCAAGTCGAGCGAACGGACGAGAAGCTTGCTTCTCTGATGTTAGCGGCGGACGGGTGAGTAACACGTGGATAACCTACCTATAAGACTGGG-TCACTTATAGATGGATCCGCGCTGCATTAGCTAGTTGGTAAGGTAACGGCTTACCAAGGCAACGATGCATAGCCGACCTGAGAGGGTGATCGGCCACACTGGAACTGAGACACGGTCCAG	0.126823	0	0.100651	0.0536817	0.0973929	0.101534	Firmicutes	Bacilli	Bacillales	Staphylococcaceae	Staphylococcus	uncultured bacterium; ncd1821b12c1; JF157173	0.956
67	Corynebacterium sp.	GACGAACGCTGGCGGCATGCCTAATACATGCAAGTCGAACGATGATATCACTGCTTGCAGTGATTGATTAGTGGCGAACGGGTGAGTAACACGTGGGTGATCTGCCCTGCACTTCGGGAT-TCGGTGTAGGATGAGCTCGCGGCCTATCAGCTTGTTGGTGGGGTAATGGCCTACCAAGGCGGCGACGGGTAGCCGGCCTGAGAGGGTGTACGGCCACATTGGGACTGAGATACGGCCCAG	0.00905879	0.0822562	0	0	0	0	Actinobacteria	Actinobacteria	Actinomycetales	Corynebacteriaceae	Corynebacterium	ncultured bacterium; ncd2088h07c1; JF179280	0.837
68	Staphylococcus sp.	GATGAACGCTGGCGGCGTGCCTAATACATGCAAGTCGAGCGAACAGACGAGGAGCTTGCTCCTCTGACGTTAGCGGCGGACGGGTGAGTAACACGTGGATAACCTACCTATAAGACTGGG-TCACTTATAGATGGATCCGCGCTGCATTAGCTAGTTGGTAAGGTAACGGCTTACCAAGGCAACGATGCATAGCCGACCTGAGAGGGTAATCGGCCACACTGGAACTGAGACACGGTCCAG	0.172117	0	0.0872308	0.232621	0.397063	0.462545	Firmicutes	Bacilli	Bacillales	Staphylococcaceae	Staphylococcus	uncultured bacterium; ncd48d03c1; HM253690	0.974
69	Staphylococcus sp.	GACGAACGCTGGCGGCGTGCTTAACACATGCAAGTCGAACGGAAAGGCCCTGCTTGCAGGGTACTCGAGTGGCGAACGGGTGAGTAACACGTGGGTGATCTGCCCTGCACTTCGGGATAA-TCGGTGTAGGATGAGCTCGCGGCCTATCAGCTTGTTGGTGGGGTAATGGCCTACCAAGGCGGCGACGGGTAGCCGACCTGAGAGGGTGATCGGCCACACTGGAACTGAGACACGGTCCAG	0.0724703	0.0235018	0.0134201	0.0894694	0.12736	0.0676895	Firmicutes	Bacilli	Bacillales	Staphylococcaceae	Staphylococcus	uncultured bacterium; nck284g08c1; KF104599	1
70	Actinomycetales	GACGAACGCTGGCGGCGTGCTTAACACATGCAAGTCGAACGGAAAGGCCCTGCTTTTGTGGGGTGCTCGAGTGGCGAACGGGTGAGTAACACGTGAGTAACCTGCCCTTGACTTTGGGAT-GCGGTTGGGGATGGACTCGCGGCTTATCAGCTTGTTGGTGGGGTAATGGCCTACCAAGGCGGCGACGGGTAGCCGGCCTGAGAGGGTGTACGGCCACATTGGGACTGAGATACGGCCCAG	0.0905879	0.0235018	0.181172	0.152098	0.0374588	0.0789711	Actinobacteria	Actinobacteria	Actinomycetales			uncultured bacterium; nck343e06c1; KF110324	0.95
72	Corynebacterium sp.	GACGAACGCTGGCGGCGTGCTTAACACATGCAAGTCGAACGGAAAGGCCCTGCTTGCAGGGTACTCGAGTGGCGAACGGGTGAGTAACACGTGGGTGATCTGCCCTGCACTTCGGGATAA-TCGGTGTAGGATGAGCTCGCGGCCTATCAGCTTGTTGGTGGGGTAATGGCCTACCAAGGCGGCGACGGGTAGCCGGCCTGAGAGGGTGTACGGCCACATTGGAACTGAGAAACGGTCCAA	0.0905879	0.0117509	0.174462	0.0357878	0.029967	0.0338448	Actinobacteria	Actinobacteria	Actinomycetales	Corynebacteriaceae	Corynebacterium	uncultured bacterium; ncd216f07c1; HM267570	0.942
74	Corynebacterium sp.	GACGAACGCTGGCGGCGTGCTTAACACATGCAAGTCGAACGGAAAGGCTCCAGCTTGCTGGAGTACTCGAGTGGCGAACGGGTGAGTAACACGTGGGTGATCTGCCCTGCACTTCGGGAT-TCGGTGTAGGATGAGCTCGCGGCCTATCAGCTTGTTGGTGGGGTAATGGCCTACCAAGGCGGCGACGGGTAGCCGGCCTGAGAGGGTGTACGGCCACATTGGGACTGAGATACGGCCCAG	0.0271764	0.0470035	0.0738106	0.0715756	0	0.0112816	Actinobacteria	Actinobacteria	Actinomycetales	Corynebacteriaceae	Corynebacterium	uncultured bacterium; ncd01e12c1; HM250772	1
76	Bacteria	GACGAACGCTGGCGGCGTGCTTAACACATGCAAGTCGAACGGAAAGGCCCTGCTTGCAGGGTACTCGAGTGGCGAACGGGTGAGTAACACGTGGGTGATCTGCCCTGCACTTCGGGATAA-TCGGTGTAGGATGAGCTCGCGGCCTATCAGCTTGTTGGTGGGGTAATGGCCTACCAAGGCGGCGACGGGTAGCCGGCCTGAGAGGGTGTACGGCCACACTGGAACTGAGACACGGTCCAG	0.0362352	0	0.0402604	0.0805225	0.104885	0.101534						uncultured bacterium; ncd1984h08c1; KF100596	0.964
77	Escherichia/Shigella	ATTGAACGCTGGCGGCAGGCCTAACACATGCAAGTCGAACGGTAACAGGAAGAAGCTTGCTTCTTTGCTGACGAGTGGCGGACGGGTGAGTAATGTCTGGGAAACTGCCTGATGGAGGGG-TTGCCATCGGATGTGCCCAGATGGGATTAGCTAGTAGGTGGGGTAACGGCTCACCTAGGCGACGATCCCTAGCTGGTCTGAGAGGATGACCAGCCACACTGGAACTGAGACACGGTCCAG	0.045294	0	0.0201302	0.0357878	0.0149835	0.0338448	Proteobacteria	Gammaproteobacteria	Enterobacteriales	Enterobacteriaceae	Escherichia/Shigella	Escherichia coli str. K-12 substr. MG1655; U00006	1
78	Staphylococcus sp.	GATGAACGCTGGCGGCGTGCCTAATACATGCAAGTCGAGCGAACAGACGAGGAGCTTGCTCCTCTGACGTTAGCGGCGGACGGGTGAGTAACACGTGGATAACCTACCTATAAGACTGGG-TCACTTATAGATGGATCCGCGCCGCATTAGCTAGTTGGTAAGGTAACGGCTTACCAAGGCAACGATGCGTAGCCGACCTGAGAGGGTGATCGGCCACATTGGGACTGAGATACGGCCCAG	0.108705	0.152761	0.0872308	0.20578	0.0224753	0.0225632	Firmicutes	Bacilli	Bacillales	Staphylococcaceae	Staphylococcus	uncultured bacterium; ncd1722c11c1; JF150683	0.939
80	Streptococcus sp.	GACGAACGCTGGCGGCGTGCCTAATACATGCAAGTAGAACGCTGAAGGAAGGAGCTTGCTCTTTCCGGATGAGTTGCGAACGGGTGAGTAACGCGTAGGTAACCTGCCTGGTAGCGGGGG-CCACTACCAGATGGACCTGCGTTGTATTAGCTAGTTGGTGAGGTAACGGCTCACCAAGGCAACGATACATAGCCGACCTGAGAGGGTGATCGGCCACACTGGGACTGAGACACGGCCCAG	0.00905879	0	0.00671006	0.0268408	0.149835	0.0225632	Firmicutes	Bacilli	Lactobacillales	Streptococcaceae	Streptococcus	Streptococcus sp. oral clone FN042; AF432134	1
84	Neisseria sp.	ATTGAACGCTGGCGGCATGCTTTACACATGCAAGTCGGACGGCAGCACAGAGAAGCTTGCTTCTTGGGTGGCGAGTGGCGAACGGGTGAGTAACATATCGGAACGTACCGAGCAGTGGGG-GCGCTGTTTGAGCGGCCGATATCTGATTAGCTAGTTGGTGGGGTAAAGGCCTACCAAGGCGACGATCAGTAGCGGGTCTGAGAGGATGATCCGCCACACTGGGACTGAGACACGGCCCAG	0.0181176	0	0	0.00894694	0.0824093	0.0564079	Proteobacteria	Betaproteobacteria	Neisseriales	Neisseriaceae	Neisseria	Neisseria mucosa; type strain: DSM 17611; HG005351	1
85	Bacilli	GATGAACGCTGGCGGCGTGCCTAATACATGCAAGTCGAGCGAACAGACGAGGAGCTTGCTCCTCTGACGTTAGCGGCGGACGGGTGAGTAACACGTGGATAACCTACCTATAAGACTGGG-TCACTTATAGATGGATCCGCGCCGCATTAGCTAGTTGGTAAGGTAATGGCTTACCAAGGCAGTGATACGTAGCCGACTTGAGAGGGTGATCGGCCACACTGGGACTGAGACACGGCCCAG	0	0.164512	0	0	0	0	Firmicutes	Bacilli				uncultured bacterium; ncd2085e04c1; KF100694	1
86	Streptococcus sanguinis	GACGAACGCTGGCGGCGTGCCTAATACATGCAAGTAGAACGCTGAAGAGAGGAGCTTGCTCTTCTTGGATGAGTTGCGAACGGGTGAGTAACGCGTAGGTAACCTGCCTGGTAGCGGGGG-TCACTACCAGATGGACCTGCGTTGTATTAGCTAGTTGGTGAGGTAACGGCTCACCAAGGCGACGATACATAGCCGACCTGAGAGGGTGATCGGCCACACTGGGACTGAGACACGGCCCAG	0.00905879	0	0	0.00894694	0.194786	0.0902527	Firmicutes	Bacilli	Lactobacillales	Streptococcaceae	Streptococcus	Streptococcus sanguinis (T); ATCC 10556; AF003928	1
87	Granulicatella sp.	GACGAACGCTGGCGGCGTGCCTAATACATGCAAGTCGAACGAGAGCGACCGGTGCTTGCACTGGTCAATCTAGTGGCGAACGGGTGAGTAACACGTGGGTAACCTGCCCATCAGAGGGGG-CTGCTGATGGATGGACCCGCGGTGCATTAGCTAGTTGGTGAGGTAACGGCTCACCAAGGCCGTGATGCATAGCCGACCTGAGAGGGTGATCGGCCACATTGGGACTGAGACACGGCCCAA	0.0181176	0	0.00671006	0	0.0899011	0.0112816	Firmicutes	Bacilli	Lactobacillales	Carnobacteriaceae	Granulicatella	Granulicatella adiacens; 03252090; AY879299	1
88	Streptococcus sp.	GATGAACGCTGGCGGCGTGCCTAATACATGCAAGTAGAACGCTGAAGCTTGGTGCTTGCACCGAGCGGATGAGTTGCGAACGGGTGAGTAACGCGTAGGTAACCTGCCTGGTAGCGGGGG-CCACTACCAGATGGACCTGCGTTGTATTAGCTAGTTGGTGAGGTAACGGCTCACCAAGGCGACGATACATAGCCGACCTGAGAGGGTGATCGGCCACACTGGGACTGAGACACGGCCCAG	0.0271764	0	0	0.00894694	0.179802	0	Firmicutes	Bacilli	Lactobacillales	Streptococcaceae	Streptococcus	Streptococcus sp. oral clone ASB02; ASCB02; AY923121	1
89	Staphylococcus sp.	GATGAACGCTGGCGGCGTGCCTAATACATGCAAGTCGAGCGAACGGACGAGAAGCTTGCTTCTCTGATGTTAGCGGCGGACGGGTGAGTAACACGTGGATAACCTACCTATAAGACTGGG-TCACTTATAGATGGATCCGCGCTGCATTAGCTAGTTGGTAAGGTAACGGCTTACCAAGGCAACGATGCATAGCCGACCTGAGAGGGTGATCGGCCACATTGGGACTGAGATACGGCCCAG	0.144941	0	0.100651	0.0894694	0.119868	0.259477	Firmicutes	Bacilli	Bacillales	Staphylococcaceae	Staphylococcus	uncultured bacterium; ncd2383g09c1; JF200256	0.93
90	Streptococcus sp.	GACGAACGCTGGCGGCGTGCCTAATACATGCAAGTAGAACGCTGAAGGAGGAGCTTGCTCTTCTGGATGAGTTGCGAACGGGTGAGTAACGCGTAGGTAACCTGCCTGGTAGTGGGGGAT-TCACTACCAGATGGACCTGCGTTGTATTAGCTAGTTGGTGGGGTAACGGCTCACCAAGGCGACGATACATAGCCGACCTGAGAGGGTGATCGGCCACACTGGGACTGAGACACGGCCCAG	0.0181176	0	0.00671006	0.0178939	0.292179	0.0789711	Firmicutes	Bacilli	Lactobacillales	Streptococcaceae	Streptococcus	Streptococcus mitis bv. 2; 1D009; JN713499	1
91	Haemophilus sputorum	ATTGAACGCTGGCGGCAGGCTTAACACATGCAAGTCGAACGGTAACAGGAAGAAAGCTTGCTTTCTTTGCTGACGAGTGGCGGACGGGTGAGTAATGCTTGGGAATCTGGCTTATGGAGG-CTGCCATGAGATGAGCCCAAGTGGGATTAGGTAGTTGGTGAGGTAAAGGCTCACCAAGCCGACGATCTCTAGCTGGTCTGAGAGGATGACCAGCCACACTGGAACTGAGACACGGTCCAG	0	0	0	0	0.119868	0.0112816	Proteobacteria	Gammaproteobacteria	Pasteurellales	Pasteurellaceae	Haemophilus	Haemophilus sputorum (T); CCUG 13788; JF506642	1
92	Staphylococcus sp.	GATGAACGCTGGCGGCGTGCCTAATACATGCAAGTCGAGCGAACGGACGAGAAGCTTGCTTCTCTGATGTTAGCGGCGGACGGGTGAGTAACACGTGGATAACCTACCTATAAGACTGGG-TCACTTATAGATGGATCCGCGCCGCATTAGCTAGTTGGTAAGGTAACGGCTTACCAAGGCGACGATGCGTAGCCGACCTGAGAGGGTGATCGGCCACACTGGAACTGAGACACGGTCCAG	0.135882	0	0.107361	0.304196	0.232245	0.383574	Firmicutes	Bacilli	Bacillales	Staphylococcaceae	Staphylococcus	uncultured bacterium; ncd721d07c1; HM283551	1
93	Neisseria sp.	ATTGAACGCTGGCGGCATGCTTTACACATGCAAGTCGGACGGCAGCACAGAGAAGCTTGCTTCTTGGGTGGCGAGTGGCGAACGGGTGAGTAATATATCGGAACGTACCGAGTAATGGGG-GCGTTATTCGAGCGGCCGATATCTGATTAGCTAGTTGGTGGGGTAAAGGCCTACCAAGGCGACGATCAGTAGCGGGTCTGAGAGGATGATCCGCCACACTGGGACTGAGACACGGCCCAG	0.0634115	0	0.0201302	0	0.292179	0.0225632	Proteobacteria	Betaproteobacteria	Neisseriales	Neisseriaceae	Neisseria	Neisseria perflava; Branham 7078; HF558366	1
95	Enterobacteriaceae	GACGAACGCTGGCGGCAGGCCTAACACATGCAAGTCGAGCGGTAGCACAGAGAGCTTGCTCTCGGGTGACGAGCGGCGGACGGGTGAGTAATGTCTGGGAAACTGCCTGATGGAGGGGGA-ATGCCATCAGATGTGCCCAGATGGGATTAGCTAGTAGGTGGGGTAATGGCTCACCTAGGCGACGATCCCTAGCTGGTCTGAGAGGATGACCAGCCACACTGGAACTGAGACACGGTCCAG	0	0	0.0402604	0.134204	0	0	Proteobacteria	Gammaproteobacteria	Enterobacteriales	Enterobacteriaceae		Klebsiella pneumoniae; 1-13; HQ434553	0.996
96	Bacteria	GACGAACGCTGGCGGCGTGCTTAACACATGCAAGTCGAACGGAAAGGCCCTGCTTGCAGGGTACTCGAGTGGCGAACGGGTGAGTAACACGTGGATAACCTACCTATAAGACTGGGATAA-TCACTTATAGATGGATCCGCGCCGCATTAGCTAGTTGGTAAGGTAACGGCTTACCAAGGCAACGATGCGTAGCCGACCTGAGAGGGTGATCGGCCACACTGGAACTGAGACACGGTCCAG	0.0543527	0.0587544	0.0134201	0.0626286	0.0374588	0.0564079						uncultured bacterium; ncm51a02c1; KF088182	0.828
100	Propionibacterium sp.	GATGAACGCTGGCGGCGTGCCTAATACATGCAAGTCGAACGGAAAGGCCCTGCTTTTGTGGGGTGCTCGAGTGGCGAACGGGTGAGTAACACGTGAGTAACCTGCCCTTGACTTTGGGAT-GCGGTTGGGGATGGACTCGCGGCTTATCAGCTTGTTGGTGGGGTAGTGGCTTACCAAGGCTTTGACGGGTAGCCGGCCTGAGAGGGTGACCGGCCACATTGGGACTGAGATACGGCCCAG	0.0181176	0	0.0201302	0.0178939	0.0149835	0.0676895	Actinobacteria	Actinobacteria	Actinomycetales	Propionibacteriaceae	Propionibacterium	uncultured bacterium; nbw799b04c1; GQ012553	0.96
101	Bacteria	GACGAACGCTGGCGGCGTGCTTAACACATGCAAGTCGAACGGAAAGGCCCTGCTTTTGTGGGGTGCTCGAGTGGCGAACGGGTGAGTAACACGTGAGTAACCTGCCCTTGACTTTGGGAT-GCGGTTGGGGATGGACTCGCGGCTTATCAGCTTGTTGGTGGGGTAGTGGCTTACCAAGGCTTTGACGGGTAGCCGGCCTGAGAGGGTGATCGGCCACACTGGAACTGAGACACGGTCCAG	0.0271764	0.0117509	0.0268402	0.0984164	0.0749176	0.157942						uncultured bacterium; nck317d10c1; KF106751	0.969
103	Propionibacterium	GACGAACGCTGGCGGCGTGCTTAACACATGCAAGTCGAACGGAAAGGCCCTGCTTGCAGGGTACTCGAGTGGCGAACGGGTGAGTAACACGTGGGTGATCTGCCCTTGACTTTGGGATAA-GCGGTTGGGGATGGACTCGCGGCTTATCAGCTTGTTGGTGGGGTAGTGGCTTACCAAGGCTTTGACGGGTAGCCGGCCTGAGAGGGTGACCGGCCACATTGGGACTGAGATACGGCCCAG	0.045294	0	0.0201302	0.0536817	0	0.0338448	Actinobacteria	Actinobacteria	Actinomycetales	Propionibacteriaceae	Propionibacterium	uncultured bacterium; SA02B07; FM874915	0.982
105	Corynebacterium sp.	GACGAACGCTGGCGGCGTGCTTAACACATGCAAGTCGAACGGAAAGGCCCTGCTTGCAGGGTACTCGAGTGGCGAACGGGTGAGTAACACGTGGGTGATCTGCCCTGCACTTCGGGATAA-TCGGTGTAGGATGAGCTCGCGGCCTATCAGCTTGTTGGTGGGGTAATGGCCTACCAAGGCGGCGACGGGTAGCCGGCCTGAGAGGGTGGACGGCCACATTGGGACTGAGACACGGTCCAG	0.045294	0	0.0268402	0.11631	0.029967	0.0225632	Actinobacteria	Actinobacteria	Actinomycetales	Corynebacteriaceae	Corynebacterium	uncultured bacterium; nbu83b02c1; GQ006402	0.978
107	Pseudomonas aeruginosa	ATTGAACGCTGGCGGCAGGCCTAACACATGCAAGTCGAGCGGATGAAGGGAGCTTGCTCCTGGATTCAGCGGCGGACGGGTGAGTAATGCCTAGGAATCTGCCTGGTAGTGGGGGATAAC-ACGCTATCAGATGAGCCTAGGTCGGATTAGCTAGTTGGTGGGGTAAAGGCCTACCAAGGCGACGATCCGTAACTGGTCTGAGAGGATGATCAGTCACACTGGAACTGAGACACGGTCCAG	0.0543527	0	0.00671006	0	0.00749176	0.0112816	Proteobacteria	Gammaproteobacteria	Pseudomonadales	Pseudomonadaceae	Pseudomonas	Pseudomonas aeruginosa; #790; AB037552	1
110	Staphylococcus sp.	GATGAACGCTGGCGGCGTGCCTAATACATGCAAGTCGAGCGAACAGACGAGGAGCTTGCTCCTCTGACGTTAGCGGCGGACGGGTGAGTAACACGTGGATAACCTACCTATAAGACTGGG-TCACTTATAGATGGATCCGCGCCGCATTAGCTAGTTGGTAAGGTAACGGCTTACCAAGGCAACGATGCGTAGCCGACTTGAGAGGGTGATCGGCCACACTGGGACTGAGACACGGCCCAG	0.0181176	0.188014	0.00671006	0.00894694	0	0	Firmicutes	Bacilli	Bacillales	Staphylococcaceae	Staphylococcus	uncultured bacterium; nbw655f02c1; GQ109833	0.952
111	Streptococcus parasanguinis	GATGAACGCTGGCGGCGTGCCTAATACATGCAAGTAGAACGCTGAAGCTTGGTGCTTGCACCGAGCGGATGAGTTGCGAACGGGTGAGTAACGCGTAGGTAACCTGCCTCTTAGCGGGGG-TCACTAAGAGATGGACCTGCGTTGTATTAGCTAGTTGGTGAGGTAACGGCTCACCAAGGCGACGATACATAGCCGACCTGAGAGGGTGATCGGCCACACTGGGACTGAGACACGGCCCAG	0	0	0.0335503	0.0984164	0.0524423	0.0225632	Firmicutes	Bacilli	Lactobacillales	Streptococcaceae	Streptococcus	Streptococcus parasanguinis; ATCC 15909; AY281087	1
114	Staphylococcus sp.	GATGAACGCTGGCGGCGTGCCTAATACATGCAAGTCGAGCGAACAGACGAGGAGCTTGCTCCTCTAACGTTAGCGGCGGACGGGTGAGTAACACGTGGATAAACTACCTATAAGACTGGG-TCACTTATAGATGGATCCGCGCCGCATTAGCTAGTTGGTAAGGTAACAGCTTACCAAGGCAACGATGCGTAGCCGACCTGAGAGGGTGATCGGCCACACTGGAACTGAGACACGGTCCAG	0.380469	0.176263	0	0	0	0.0451264	Firmicutes	Bacilli	Bacillales	Staphylococcaceae	Staphylococcus	uncultured bacterium; nbw820b10c1; GQ016017	0.969
115	Propionibacterium	GACGAACGCTGGCGGCGTGCTTAACACATGCAAGTCGTACGGTAAGGCCCTTTCGGGGGTACACGAGTGGCGAACGGGTGAGTAACACGTGAGTAACCTGCCCACAACTTTGGGATAACG-GCGGTTGTGGATGGACTCGCGGCCTATCAGCTTGTTGGTGGGGTAATGGCCTACCAAGGCGGCGACGGGTAGCCGGCCTGAGAGGGTGTACGGCCACATTGGGACTGAGATACGGCCCAG	0.0181176	0.0117509	0.0671006	0.143151	0.0224753	0.0564079	Actinobacteria	Actinobacteria	Actinomycetales	Propionibacteriaceae	Propionibacterium	uncultured bacterium; nbu451g05c1; KF063839	0.955
116	Propionibacterium	GACGAACGCTGGCGGCGTGCTTAACACATGCAAGTCGAACGGAAAGGCCCTGCTTTTGTGGGGTGCTCGAGTGGCGAACGGGTGAGTAACACGTGAGTAACCTGCCCTTGACTTTGGGAT-GCGGTTGGGGATGGACTCGCGGCTTATCAGCTTGTTGGTGGGGTAGTGGCTTACCAAGGCTTTGACGGGTAGCCGGCCTGAGAGGGTGAACGGCCACATTGGAACTGAGAAACGGTCCAA	0.0181176	0.0117509	0.0738106	0.0357878	0.00749176	0.0225632	Actinobacteria	Actinobacteria	Actinomycetales	Propionibacteriaceae	Propionibacterium	uncultured bacterium; ncm61b01c1; KF107722	0.933
119	Finegoldia magna	GACGAACGCTGGCGGCGTGCTTAACACATGCAAGTCGAACGGAAAGGCCCTGCTTGCAGGGTACTCGAGTGGCGAACGGGTGAGTAACGCGTGAGCAACCTGCCTATGACAGTGGGATAG-TCGGTCATAGATGGGCTCGCGTCTGATTAGCTAGTTGGTGAGATAACAGCCCACCAAGGCGACGATCAGTAGCCGGTCTGAGAGGATGAACGGCCACATTGGAACTGAGACACGGTCCAA	0.0181176	0	0.0402604	0	0.00749176	0.0225632	Firmicutes	Clostridia	Clostridiales	Clostridiales_Incertae Sedis XI	Finegoldia	uncultured bacterium; ncd2667d07c1; JF231948	0.877
120	Peptoniphilus sp.	GACGAACGCTGGCGGCGCGCTTAACACATGCAAGTCGAGCGATGAAACTTTAACAGAACCCTTCGGGGCGAAGATAAAGTGGATTAGCGGCGGACGGGTGAGTAACACGTGAGTAACCTG-GTGGTCTAAGATGGACTCGCGTCCCATTAGCTAGTTGGTAGAGTAAAAGCCTACCAAGGCGACGATGGGTAGCCGGCCTGAGAGGGTGATCGGCCACACTGGAACTGAGACACGGTCCAG	0.0181176	0.0117509	0.0335503	0.0626286	0.0449506	0.0225632	Firmicutes	Clostridia	Clostridiales	Clostridiales_Incertae Sedis XI	Peptoniphilus	uncultured bacterium; nbw840e06c1; GQ026405	0.911
121	Actinomycetales	GACGAACGCTGGCGGCGTGCTTAACACATGCAAGTCGAACGGAAAGGCTCCAGCTTGCTGGAGTACTCGAGTGGCGAACGGGTGAGTAACACGTGGGTAATCTGCCCTGCACTCTGGGAT-TCGGTGTAGGATGAGCCCGCGGCCTATCAGCTTGTTGGTGGGGTGATGGCCTACCAAGGCGACGACGGGTAGCCGGCCTGAGAGGGTGATCGGCCACACTGGAACTGAGACACGGTCCAG	0.0543527	0.0117509	0.0335503	0.11631	0.0224753	0.0338448	Actinobacteria	Actinobacteria	Actinomycetales			uncultured bacterium; nbw797c03c1; GQ012099	0.933
122	Peptoniphilus sp.	GATGAACGCTGGCGGCGTGCCTAATACATGCAAGTCGAGCGATGAAACTTTAACAGAACCCTTCGGGGCGAAGATAAAGTGGATTAGCGGCGGACGGGTGAGTAACACGTGAGTAACCTG-GTGGTCTAAGATGGACTCGCGTCCCATTAGCTAGTTGGTAGAGTAAAAGCCTACCAAGGCGACGATGGGTAGCCGGCCTGAGAGGGTGAACGGCCACATTGGAACTGAGAAACGGTCCAA	0.0271764	0	0.0335503	0.0536817	0.0149835	0.0112816	Firmicutes	Clostridia	Clostridiales	Clostridiales_Incertae Sedis XI	Peptoniphilus	uncultured bacterium; HDB_SIOU759; HM186723	0.938
123	Gemella sp.	GACGAACGCTGGCGGCGTGCCTAATACATGCAAGTCGAGCGAAGTTTTTCTGGTGCTTGCACTAGAAAAACTTAGCGGCGAACGGGTGAGTAACACGTAAAGAACCTGCCTCATAGACTG-ACACTATGAGATGGCTTTGCGGTGCATTAGCTAGTTGGTGGGGTAAAGGCCTACCAAGGCGACGATGCATAGCCGACCTGAGAGGGTGATCGGCCACACTGGGACTGAGACACGGCCCAG	0	0	0	0.0268408	0.142343	0.0225632	Firmicutes	Bacilli	Bacillales	Bacillales_Incertae Sedis XI	Gemella	uncultured Gemella sp.; AV_4R-S-I17; EU341182	1
125	Corynebacterium sp.	GATGAACGCTGGCGGCGTGCCTAATACATGCAAGTCGAACGGAAAGGCCCTGCTTGCAGGGTACTCGAGTGGCGAACGGGTGAGTAACACGTGGGTGATCTGCCCTGCACTTCGGGATAA-TCGGTGTAGGATGAGCTCGCGGCCTATCAGCTTGTTGGTGGGGTAATGGCCTACCAAGGCGGCGACGGGTAGCCGGCCTGAGAGGGTGGACGGCCACATTGGGACTGAGATACGGCCCAG	0.0181176	0	0.00671006	0.0357878	0.0224753	0.0676895	Actinobacteria	Actinobacteria	Actinomycetales	Corynebacteriaceae	Corynebacterium	uncultured bacterium; nck124c01c1; KF089806	1
129	Anaerococcus sp.	GACGAACGCTGGCGGCGTGCTTAACACATGCAAGTCGAACGATGAAACTTAGTAGACTTCTTCGGAAAGACACTAAGCGGATTAGTGGCGAACGGGTGAGTAACGCGTGAGTAACCTGCC-GCGGTGTAAGATGGACTTGCGTCTGATTAGCTAGTTGGTGAGATAAAAGCTCACCAAGGCAACGATCAGTAGCCGGCTTGAGAGAGTGTACGGCCACATTGGGACTGAGACACGGCCCAG	0.00905879	0.0117509	0.0402604	0.0626286	0	0.0451264	Firmicutes	Clostridia	Clostridiales	Clostridiales_Incertae Sedis XI	Anaerococcus	uncultured organism; ELU0169-T415-S-NIPCRAMgANa_000246; HQ812594	0.96
131	Actinomycetales	GACGAACGCTGGCGGCGTGCTTAACACATGCAAGTCGAACGGAAAGGCTCCAGCTTGCTGGAGTACTCGAGTGGCGAACGGGTGAGTAACACGTGGGTAATCTGCCCTGCACTCTGGGAT-TCGGTGTAGGATGAGCCCGCGGCCTATCAGCTTGTTGGTGGGGTGATGGCCTACCAAGGCGACGATGGGTAGCCGGCCTGAGAGGGTGAACGGCCACATTGGAACTGAGAAACGGTCCAA	0.0271764	0	0.0268402	0.0447347	0	0.0112816	Actinobacteria	Actinobacteria	Actinomycetales			uncultured bacterium; nbw289h07c1; GQ086463	0.907
133	Haemophilus sp.	ATTGAACGCTGGCGGCAGGCTTAACACATGCAAGTCGAACGGTAGCAGGAGAAAGCTTGCTTTCTTGCTGACGAGTGGCGGACGGGTGAGTAATGCTTGGGAATCTGGCTTATGGAGGGG-ATGCCATGAGATGAGCCCAAGTGGGATTAGGTAGTTGGTGGGGTAAAGGCCTACCAAGCCTGCGATCTCTAGCTGGTCTGAGAGGATGGCCAGCCACACTGGAACTGAGACACGGTCCAG	0.0271764	0	0	0.0268408	0.0824093	0.0225632	Proteobacteria	Gammaproteobacteria	Pasteurellales	Pasteurellaceae	Haemophilus	Haemophilus haemolyticus; M19079; JN227747	1
134	Streptococcus cristatus	GACGAACGCTGGCGGCGTGCCTAATACATGCAAGTAGAACGCTGAAGGGAGAGCTTGCTCTTCTGGATGAGTTGCGAACGGGTGAGTAACGCGTAGGTAACCTGCCTGGTAGCGGGGGAT-TCACTACCAGATGGACCTGCGTTGTATTAGCTAGTTGGTGGGGTAACGGCTCACCAAGGCGACGATACATAGCCGACCTGAGAGGGTGATCGGCCACACTGGGACTGAGACACGGCCCAG	0	0	0	0.0178939	0.25472	0.0676895	Firmicutes	Bacilli	Lactobacillales	Streptococcaceae	Streptococcus	Streptococcus cristatus; PD01A5; AJ853835	1
135	Corynebacterium sp.	GATGAACGCTGGCGGCGTGCCTAATACATGCAAGTCGAGCGAACGGACGAGAAGCTTGCTTCTCTGATGTTAGCGGCGGACGGGTGAGTAACACGTGGGTGATCTGCCCTGCACTTCGGG-TCGGTGTAGGATGAGCTCGCGGCCTATCAGCTTGTTGGTGGGGTAATGGCCTACCAAGGCGGCGACGGGTAGCCGGCCTGAGAGGGTGTACGGCCACATTGGGACTGAGATACGGCCCAG	0	0	0	0.0268408	0.0674258	0.0789711	Actinobacteria	Actinobacteria	Actinomycetales	Corynebacteriaceae	Corynebacterium	uncultured bacterium; nck304c01c1; KF105903	0.827
136	Staphylococcus hominis	GATGAACGCTGGCGGCGTGCCTAATACATGCAAGTCGAGCGAACAGACGAGGAGCTTGCTCCTTTGACGTTAGCGGCGGACGGGTGAGTAACACGTGGGTAACCTACCTATAAGACTGGG-TCACTTATAGATGGACCTGCGCCGTATTAGCTAGTTGGTAAGGTAACGGCTTACCAAGGCAACGATACGTAGCCGACCTGAGAGGGTGATCGGCCACACTGGAACTGAGACACGGTCCAG	0.0271764	0.0705053	0	0	0.0149835	0.0676895	Firmicutes	Bacilli	Bacillales	Staphylococcaceae	Staphylococcus	Staphylococcus hominis (T); DSM 20328; X66101	1
137	Enhydrobacter sp.	ATTGAACGCTGGCGGCAGGCTTAACACATGCAAGTCGAACGATGATTATCTAGCTTGCTAGATATGATTAGTGGCGGACGGGTGAGTAACATTTAGGAATCTGCCTAGTAGTGGGGGATA-TTGCTATTAGATGAGCCTAAATCAGATTAGCTAGTTGGTGGGGTAAAGGCCCACCAAGGCGACGATCTGTAACTGGTCTGAGAGGATGATCAGTCACACCGGAACTGAGACACGGTCCGG	0.045294	0	0.0268402	0.0805225	0.00749176	0	Proteobacteria	Gammaproteobacteria	Pseudomonadales	Moraxellaceae	Enhydrobacter	uncultured bacterium; nbw106e02c1; GQ007555	1
138	Dolosigranulum sp.	GACGAACGCTGGCGGCATGCCTAATACATGCAAGTCGAACGATGATATCACTGCTTGCAGTGATTGATTAGTGGCGAACGGGTGAGTAACACGTGAGGAACTTGCCCATGAGCGGGGGAC-CCACTCATGGATAGCCTCGCGGCGTATTAGCTAGTTGGTAAGGTAACGGCTTACCAAGGCAACGATGCGTAGCCGACCTGAGAGGGTGATCGGCCACACTGGAACTGAGACACGGTCCAG	0	0.0822562	0	0	0	0	Firmicutes	Bacilli	Lactobacillales	Carnobacteriaceae	Dolosigranulum	uncultured bacterium; BF0002B001; AM697051	0.89
139	Enterobacteriaceae	GACGAACGCTGGCGGCGTGCTTAACACATGCAAGTCGAGCGGTAGCACAGAGAGCTTGCTCTCGGGTGACGAGCGGCGGACGGGTGAGTAATGTCTGGGAAACTGCCTGATGGAGGGGGA-ATGCCATCAGATGTGCCCAGATGGGATTAGCTAGTAGGTGGGGTAATGGCTCACCTAGGCGACGATCCCTAGCTGGTCTGAGAGGATGACCAGCCACACTGGAACTGAGACACGGTCCAG	0	0	0.0603905	0.0715756	0	0	Proteobacteria	Gammaproteobacteria	Enterobacteriales	Enterobacteriaceae		Klebsiella pneumoniae; 1-13; HQ434553	0.941
141	Corynebacterium sp.	GATTAACGCTGGCGGCGTGCATAACACATGCAAGTCGAACGGAAAGGCCCTGCTTGCAGGGTACTCGAGTGGCGAACGGGTGAGTAACACGTGGGTGATCTGCCCTGCACTTCGGGATAA-TCGGTGTAGGATGAGCTCGCGGCCTATCAGCTTGTTGGTGGGGTAATGGCCTACCAAGGCGGCGACGGGTAGCCGGCCTGAGAGGGTGTACGGCCACATTGGGACTGAGATACGGCCCAG	0.00905879	0	0.0469704	0.0357878	0.00749176	0.0338448	Actinobacteria	Actinobacteria	Actinomycetales	Corynebacteriaceae	Corynebacterium	uncultured bacterium; nbw745e11c1; GQ011824	0.964
142	Actinomycetales	GACGAACGCTGGCGGCGTGCTTAACACATGCAAGTCGAACGGAAAGGCTCCAGCTTGCTGGAGTACTCGAGTGGCGAACGGGTGAGTAACACGTGGGTAATCTGCCCTGCACTCTGGGAT-TCGGTGTAGGATGAGCCCGCGGCCTATCAGCTTGTTGGTGGGGTGATGGCCTACCAAGGCGGCGACGGGTAGCCGGCCTGAGAGGGTGGACGGCCACATTGGGACTGAGATACGGCCCAG	0.0271764	0	0.0201302	0.0536817	0	0.0225632	Actinobacteria	Actinobacteria	Actinomycetales			uncultured bacterium; nbw127d06c1; GQ024832	0.964
145	Corynebacterium sp.	GACGAACGCTGGCGGCGTGCTTAACACATGCAAGTCGAACGGAAAGGCCCTGCTTGCAGGGTACTCGAGTGGCGAACGGGTGAGTAACACGTGGGTGATCTGCCCTGCACTTCGGGATAA-TCGGTGTAGGATGAGCTCGCGGCCTATCAGCTTGTTGGTGGGGTAGTGGCCTACCAAGGCGGCGACGGGTAGCCGGCCTGAGAGGGTGACCGGCCACATTGGGACTGAGATACGGCCCAG	0.0181176	0	0.0738106	0.161045	0.00749176	0.101534	Actinobacteria	Actinobacteria	Actinomycetales	Corynebacteriaceae	Corynebacterium	uncultured bacterium; ncd1315a10c1; JF108135	0.964
146	Peptoniphilus sp.	GACGAACGCTGGCGGCGCGCTTAACACATGCAAGTCGAGCGATGAAACTTTAACAGAACCCTTCGGGGCGAAGATAAAGTGGATTAGCGGCGGACGGGTGAGTAACACGTGAGTAACCTG-GTGGTCTAAGATGGACTCGCGTCCCATTAGCTAGTTGGTAGAGTAAAAGCCTACCAAGGCGACGATGGGTAGCCGGCCTGAGAGGGTGAACGGCCACATTGGAACTGAGACACGGCCCAG	0.0181176	0	0.0268402	0.0894694	0.0149835	0.0338448	Firmicutes	Clostridia	Clostridiales	Clostridiales_Incertae Sedis XI	Peptoniphilus	uncultured bacterium; ncm16d10c1; KF085241	0.964
147	Actinomycetales	GACGAACGCTGGCGGCGTGCTTAACACATGCAAGTCGAACGGAAAGGCCCAGCTTGCTGGAGTACTCGAGTGGCGAACGGGTGAGTAACACGTGGGTAATCTGCCCTGCACTCTGGGATA-TCGGTGTAGGATGAGCCCGCGGCCTATCAGCTTGTTGGTGGGGTGATGGCCTACCAAGGCGACGACGGGTAGCCGGCCTGAGAGGGTGATCGGCCACATTGGGACTGAGATACGGCCCAG	0.0634115	0	0.00671006	0.0357878	0.00749176	0	Actinobacteria	Actinobacteria	Actinomycetales			uncultured bacterium; nbu438c03c1; GQ050741	0.991
148	Corynebacterium sp.	GACGAACGCTGGCGGCGTGCTTAACACATGCAAGTCGAACGGAAAGGCCTCTTCGGAGGTACTCGAGTGGCGAACGGGTGAGTAACACGTGGGTGATCTGCCCTGCACTTCGGGATAAGC-TCGGTGTAGGATGAGCTCGCGGCCTATCAGCTTGTTGGTGGGGTAATGGCCTACCAAGGCGGCGACGGGTAGCCGGCCTGAGAGGGTGTACGGCCACATTGGGACTGAGATACGGCCCAG	0	0.223267	0	0	0	0	Actinobacteria	Actinobacteria	Actinomycetales	Corynebacteriaceae	Corynebacterium	ncultured bacterium; nbw11e05c1; GQ061669	0.951
151	Finegoldia magna	GACGAACGCTGGCGGCGTGCTTAACACATGCAAGTCGAACGGGATTTAGTAAACAGAGGCCTCGGTGGAAGATTACTAATGAGAGTGGCGAACGGGTGAGTAACGCGTGAGCAACCTGCC-TCGGTCATAGATGGGCTCGCGTCTGATTAGCTAGTTGGTGAGATAACAGCCCACCAAGGCGACGATCAGTAGCCGGTCTGAGAGGATGAACGGCCACATTGGAACTGAGACACGGTCCAA	0	0	0.167751	0.0178939	0.0149835	0	Firmicutes	Clostridia	Clostridiales	Clostridiales_Incertae Sedis XI	Finegoldia	uncultured Finegoldia sp.; KLONC12; EU704214	0.978
152	Anaerococcus sp.	GACGAACGCTGGCGGCGTGCTTAACACATGCAAGTCGAACGATGAAACTTAAATGATTTCTTCGGAATGAACTTAAGTGGATTAGTGGCGGACGGGTGAGTAACGCGTGAGTAACCTGCC-GCGGTGTAAGATGGACTTGCGTCTGATTAGCTAGTTGGTGAGAAAAAAGCCCACCAAGGCAACGATCAGTAGCCGGCTTGAGAGAGTGTACGGCCACATTGGGACTGAGACACGGCCCAG	0.0271764	0	0.0469704	0.0357878	0.00749176	0.0112816	Firmicutes	Clostridia	Clostridiales	Clostridiales_Incertae Sedis XI	Anaerococcus	Anaerococcus octavius (T); NCTC 9810; Y07841	0.951
153	Clostridiales_Incertae Sedis XI	GATGAACGCTGGCGGCGTGCCTAATACATGCAAGTCGAGCGAACAGACGAGGAGCTTGCTCCTCTGACGTTAGCGGCGGACGGGTGAGTAACACGTGAGTAACCTGCCTTAGACATTGGG-GTGGTCTAAGATGGACTCGCGTCCCATTAGCTAGTTGGTAGAGTAAAAGCCTACCAAGGCGACGATGGGTAGCCGGCCTGAGAGGGTGAACGGCCACATTGGAACTGAGAAACGGTCCAA	0.0181176	0.0117509	0	0.0268408	0	0.0225632	Firmicutes	Clostridia	Clostridiales	Clostridiales_Incertae Sedis XI		uncultured bacterium; ncm09e03c1; KF073717	0.795
154	Finegoldia magna	GACGAACGCTGGCGGCGTGCTTAACACATGCAAGTCGAACGGGATTTAGTAGACAGAAGCTTCGGTGGAAGATTACTAATGAGAGTGGCGAACGGGTGAGTAACGCGTGAGCAACCTGCC-TCGGTCATAGATGGGCTCGCGTCTGATTAGCTAGTTGGTGAGATAACAGCCCACCAAGGCGACGATCAGTAGCCGGTCTGAGAGGATGAACGGCCACATTGGGACTGAGATACGGCCCAG	0.0543527	0	0.0134201	0.0447347	0.00749176	0	Firmicutes	Clostridia	Clostridiales	Clostridiales_Incertae Sedis XI	Finegoldia	uncultured bacterium; ncd1692g08c1; JF148775	0.956
155	Staphylococcus sp.	GATGAACGCTGGCGGCGTGCCTAATACATGCAAGTCGAGCGAACGGACGAGAAGCTTGCTTCTCTGATGTTAGCGGCGGACGGGGGAGTAACACGTGGATAAACTACCTATAAGACTGGG-TCACTTATAGATGGATCCGCGCTGCATTAGCTAGTTGGTAAGGTAACGGCTTACCAAGGCAACGATGCATAGCCGACCTGAGAGGGTAATCGGCCACACTGGAACTGAGACACGGTCCAG	0.0181176	0.0117509	0.00671006	0.00894694	0.419539	0.338448	Firmicutes	Bacilli	Bacillales	Staphylococcaceae	Staphylococcus	uncultured bacterium; ncd72e07c1; HM255313	0.956
156	Enhydrobacter sp.	ATTGAACGCTGGCGGCAGGCTTAACACATGCAAGTCGAACGATGACTCTCTAGCTTGCTAGAGATGATTAGTGGCGGACGGGTGAGTAACATTTAGGAATCTACCTAGTAGTGGGGGATA-TTGCTATTAGATGAGCCTAAATCAGATTAGCTAGTTGGTGGGGTAAAGGCCCACCAAGGCGACGATCTGTAACTGGTCTGAGAGGATGATCAGTCACACCGGAACTGAGACACGGTCCGG	0	0	0.00671006	0.0178939	0.00749176	0.169224	Proteobacteria	Gammaproteobacteria	Pseudomonadales	Moraxellaceae	Enhydrobacter	Moraxella osloensis; ATCC 19976; AB643598	1
159	Staphylococcus sp.	GACGAACGCTGGCGGCGTGCTTAACACATGCAAGTCGAACGGAAAGGCCCTGCTTGCAGGGTACTCGAGTGGCGAACGGGTGAGTAACACGTGGGTGATCTGCCCTGCACTTCGGGATAA-TCGGTGTAGGATGAGCTCGCGGCCTATCAGCTTGTTGGTGGGGTAATGGCCTACCAAGGCAACGATGCATAGCCGACCTGAGAGGGTGATCGGCCACACTGGAACTGAGACACGGTCCAG	0.0181176	0.0117509	0.0134201	0.0178939	0.0749176	0.0789711	Firmicutes	Bacilli	Bacillales	Staphylococcaceae	Staphylococcus	uncultured bacterium; nck284g08c1; KF104599	0.942
161	Propionibacterium sp.	GACGAACGCTGGCGGCGTGCTTAACACATGCAAGTCGAACGGAAAGGCCCTGCTTTTGTGGGGTGCTCGAGTGGCGAACGGGTGAGTAACACGTGAGTAACCTGCCCTTGACTTTGGGAT-GCGGTTGGGGATGGACTCGCGGCTTATCAGCTTGTTGGTGGGGTAGTGGCTTACCAAGGCAACGATGCATAGCCGACCTGAGAGGGTGATCGGCCACACTGGAACTGAGACACGGTCCAG	0.0181176	0	0.0134201	0.0268408	0.0149835	0.0676895	Actinobacteria	Actinobacteria	Actinomycetales	Propionibacteriaceae	Propionibacterium	uncultured bacterium; nbu470f04c1; GQ049192	0.816
162	Staphylococcus sp.	GATGAACGCTGGCGGCGTGCCTAATACATGCAAGTCGAGCGAACGGACGAGAAGCTTGCTTCTCTGATGTTAGCGGCGGACGGGTGAGTAACACGTGGATAACCTACCTATAAGACTGGG-TCACTTATAGATGGATCCGCGCTGCATTAGCTAGTTGGTAAGGTAACGGCTTACCAAGGCAACGATGCATAGCCGACCTGAGAGGGTAATCGGCCACACTGGAACTGAGATACGGCCCAG	0.0271764	0	0	0.0178939	0.0749176	0.0902527	Firmicutes	Bacilli	Bacillales	Staphylococcaceae	Staphylococcus	uncultured bacterium; ncd233h10c1; HM268534	0.956
164	Corynebacterium sp.	GACGAACGCTGGCGGCGTGCTTAACACATGCAAGTCGAACGGAAAGGCCCTGCTTGCAGGGTACTCGAGTGGCGAACGGGTGAGTAACACGTGGGTGATCTGCCCTGCACTCTGGGATAA-TCGGTGTAGGATGAGCCCGCGGCCTATCAGCTTGTTGGTGGGGTAATGGCCTACCAAGGCGGCGACGGGTAGCCGGCCTGAGAGGGTGTACGGCCACATTGGGACTGAGATACGGCCCAG	0	0.0705053	0.00671006	0	0	0	Actinobacteria	Actinobacteria	Actinomycetales	Corynebacteriaceae	Corynebacterium	uncultured bacterium; nck157d02c1; KF092032	0.964
166	Staphylococcus sp.	GATGAACGCTGGCGGCGTGCCTAATACATGCAAGTCGAGCGAACAGACGAGGAGCTTGCTCCTCTGACGTTAGCGGCGGACGGGTGAGTAACACGTGGATAAACTACCTATAAGACTGGG-TCACTTATAGATGGATCCGCGCCGCATTAGCTAGTTGGTAGGGTAACGGCTTACCAAGGCGACGATGCGTAGCCGACCTGAGAGGGTGATCGGCCACACTGGAACTGAGACACGGTCCAG	0.0181176	0.0940071	0.0402604	0.0178939	0.0224753	0.0338448	Firmicutes	Bacilli	Bacillales	Staphylococcaceae	Staphylococcus	uncultured bacterium; nbu504c05c1; GQ047335	0.969
167	Finegoldia magna	GACGAACGCTGGCGGCGTGCTTAACACATGCAAGTCGAACGGGATTTAGTAGACAGAAACCTCGGTGGAAGATTACTAATGAGAGTGGCGAACGGGTGAGTAACGCGTGAGCAACCTGCC-TCGGTCATAGATGGGCTCGCGTCTGATTAGCTAGTTGGTGAGATAACAGCCCACCAAGGCGACGATCAGTAGCCGGTCTGAGAGGATGAACGGCCACATTGGAACTGAGACACGGTCCAG	0	0.0235018	0.00671006	0	0.202277	0.157942	Firmicutes	Clostridia	Clostridiales	Clostridiales_Incertae Sedis XI	Finegoldia	Finegoldia magna; ATCC 29328; AB109769	0.966
168	Anaerococcus sp.	GATTAACGCTGGCGGCGTGCATAACACATGCAAGTCGAACGATGAAACTTAAAAGATTTCTTCGGAATGAACTTAAGTGAATTAGTGGCGAACGGGTGAGTAACGCGTGAGTAACCTGCC-GCGGTGTAAGATGGACTTGCGTCTGATTAGCTAGTTGGTGAGATAACAGCCCACCAAGGCAACGATCAGTAGCCGGCTTGAGAGAGTGTACGGCCACATTGGGACTGAGATACGGCCCAG	0.0543527	0.0117509	0	0.00894694	0.0149835	0	Firmicutes	Clostridia	Clostridiales	Clostridiales_Incertae Sedis XI	Anaerococcus	uncultured bacterium; BF0002A108; AM696923	0.977
169	Staphylococcus sp.	GATGAACGCTGGCGGCGTGCCTAATACATGCAAGTCGAGCGAACAGACGAGGAGCTTGCTCCTCTGACGTTAGCGGCGGACGGGTGAGTAACACGTGGATAACCTACCTATAAGACTGGG-TCACTTATAGATGGATCCGCGCCGCATTAGCTAGTTGGTAAGGTAACGGCTTACCAAGGCGACGATGCGTAGCCGACCTGAGAGGGTGATCGGCCACACTGGAACTGAGATACGGCCCAG	0.0996467	0.0352526	0.0335503	0.0357878	0.00749176	0.0338448	Firmicutes	Bacilli	Bacillales	Staphylococcaceae	Staphylococcus	uncultured bacterium; ncd802d11c1; HM302211	0.969
170	Staphylococcus sp.	GATGAACGCTGGCGGCGTGCCTAATACATGCAAGTCGAGCGAACAGACGAGGAGCTTGCTCCTCTGACGTTAGCGGCGGACGGGTGAGTAACACGTGGATAACCTACCTATAAGACTGGG-TCACTTATAGATGGATCCGCGCCGCATTAGCTAGTTGGTAAGGTAACGGCTTACCAAGGCAACGATGCGTAGCCGACCTGAGAGGGTGATCGGCCACATTGGAACTGAGAAACGGTCCAA	0.0181176	0.0235018	0.0134201	0.0984164	0	0	Firmicutes	Bacilli	Bacillales	Staphylococcaceae	Staphylococcus	uncultured bacterium; nbw147e12c1; GQ068172	0.952
171	Corynebacterium sp.	GACGAACGCTGGCGGCGTGCTTAACACATGCAAGTCGAACGGAAAGGCTCCTGCTTGCAGGGTACTCGAGTGGCGAACGGGTGAGTAACACGTGGGTGATCTGCCCTGCACTTCGGGATA-TCGGTGTAGGATGAGCTCGCGGCCTATCAGCTTGTTGGTGGGGTAATGGCCTACCAAGGCGGCGACGGGTAGCCGGCCTGAGAGGGTGTACGGCCACATTGGGACTGAGATACGGCCCAG	0.0181176	0.0117509	0.00671006	0.0357878	0	0	Actinobacteria	Actinobacteria	Actinomycetales	Corynebacteriaceae	Corynebacterium	uncultured bacterium; nbw428f12c1; GQ094380	0.973
173	Anaerococcus sp.	GATTAACGCTGGCGGCGTGCATAACACATGCAAGTCGAACGATGAAACTTAAATGATTTCTTCGGAATGAACTTAAGTGGATTAGTGGCGGACGGGGGAGTAAAGCGTGAGTAAACTGCC-GCGGTGTAAGATGGACTTGCGTCTGATTAGCTAGTTGGTGAGAAAAAAGCCCACCAAGGCAACGATCAGTAGCCGGCTTGAGAGAGTGTACGGCCACATTGGGACTGAGACACGGCCCAG	0.0181176	0.0117509	0.0536805	0.0447347	0.0449506	0.0451264	Firmicutes	Clostridia	Clostridiales	Clostridiales_Incertae Sedis XI	Anaerococcus	uncultured bacterium; nck334d12c1; KF108959	0.96
175	Anaerococcus sp.	GACGAACGCTGGCGGCGTGCTTAACACATGCAAGTCGAACGATGAAGATTATTAGACTTCTTCGGAATGAAAATAATTGGATTAGTGGCGGACGGGTGAGTAACGCGTGAGTAACCTGCC-GCGGTGTAAGATGGACTTGCGTCTGATTAGCTAGTTGGTGAGAAAAAAGCCCACCAAGGCAACGATCAGTAGCCGGCTTGAGAGAGTGTACGGCCACATTGGGACTGAGACACGGCCCAG	0.0181176	0.0235018	0.0268402	0.0268408	0	0	Firmicutes	Clostridia	Clostridiales	Clostridiales_Incertae Sedis XI	Anaerococcus	uncultured bacterium; nbw1139e10c1; KF069294	0.96
176	Staphylococcus sp.	GATGAACGCTGGCGGCGTGCCTAATACATGCAAGTCGAGCGAACAGACGAGGAGCTTGCTCCTCTGACGTTAGCGGCGGACGGGGGAGGAACACGTGGATAAACTACCTATAAGACTGGG-TCACTTATAGATGGATCCGCGCCGCATTAGCTAGTTGGTAAGGTAACGGCTTACCAAGGCAACGATGCGTAGCCGACCTGAGAGGGTGATCGGCCACACTGGAACTGAGACACGGTCCAG	0.135882	0.117509	0.0738106	0.241568	0.0374588	0.0564079	Firmicutes	Bacilli	Bacillales	Staphylococcaceae	Staphylococcus	uncultured bacterium; SB04H06; FM875270	0.956
177	Staphylococcus sp.	GACGAACGCTGGCGGCGTGCCTAATACATGCAAGTCGAGCGAACAGACGAGGAGCTTGCTCCTCTGACGTTAGCGGCGGACGGGTGAGTAACACGTGGACAACCTACCTATAAGACTGGG-TCACTTATAGATGGATCCGCGCCGCATTAGCTAGTTGGTAAGGTAACGGCTTACCAAGGCGACGATGCGTAGCCGACCTGAGAGGGTGATCGGCCACACTGGAACTGAGACACGGTCCAG	0.00905879	0.0940071	0	0	0	0	Firmicutes	Bacilli	Bacillales	Staphylococcaceae	Staphylococcus	uncultured bacterium; nbw833h02c1; GQ025856	0.987
178	Staphylococcus sp.	GATGAACGCTGGCGGCGTGCCTAATACATGCAAGTCGAGCGAACAGATGAGGAGCTTGCTCCTCTGACGTTAGCGGCGGACGGGTGAGTAACACGTGGATAAACTAACTATAAGACTGGG-TCACTTATAGATGGATCCGCGCCGCATTAGCTAGTTGGTAAGGTAACGGCTTACCAAGGCAACGATGCGTAGCCGACCTGAGAGGGTGATCGGCCACACTGGAACTGAGACACGGTCCAG	0.0543527	0.0117509	0.00671006	0.0805225	0	0.0225632	Firmicutes	Bacilli	Bacillales	Staphylococcaceae	Staphylococcus	uncultured bacterium; ncd1681c05c1; JF140537	0.965
179	Peptoniphilus sp.	GACGAACGCTGGCGGCGCGCTTAACACATGCAAGTCGAGCGATGAAACTTTAACAGAACCCTTCGGGGCGAAGATAAAGTGGATTAGCGGCGGACGGGGGAGGAACACGTGAGTAAACTG-GTGGTCTAAGATGGACTCGCGTCCCATTAGCTAGTTGGTAGAGTAAAAGCCTACCAAGGCGACGATGGGTAGCCGGCCTGAGAGGGTGAACGGCCACATTGGAACTGAGAAACGGTCCAA	0.00905879	0.0587544	0.0335503	0.0178939	0.00749176	0.0225632	Firmicutes	Clostridia	Clostridiales	Clostridiales_Incertae Sedis XI	Peptoniphilus	uncultured bacterium; nbw477d10c1; GQ100056	0.956
180	Staphylococcus sp.	GATGAACGCTGGCGGCGTGCCTAATACATGCAAGTCGAGCGAACGGACGAGAAGCTTGCTTCTCTGATGTTAGCGGCGGACGGGTGAGGAACACGTGGATAACCTAACTATAAGACTGGG-TCACTTATAGATGGATCCGCGCTGCATTAGCTAGTTGGTAAGGTAACGGCTTACCAAGGCAACGATGCATAGCCGACCTGAGAGGGTAATCGGCCACACTGGAACTGAGACACGGTCCAG	0.0271764	0.0235018	0	0.00894694	0.239736	0.191787	Firmicutes	Bacilli	Bacillales	Staphylococcaceae	Staphylococcus	uncultured bacterium; ncd233h10c1; HM268534	0.956
181	Staphylococcus sp.	GACGAACGCTGGCGGCGTGCCTAATACATGCAAGTCGAGCGAACGGACGAGAAGCTTGCTTCTCTGATGTTAGCGGCGGACGGGTGAGTAACACGTGGATAACCTACCTATAAGACTGGG-TCACGTATAGATGGATCCGCGCTGCATTAGCTAGTTGGTAAGGTAACGGCTTACCAAGGCAACGATGCATAGCCGACCTGAGAGGGTAATCGGCCACACTGGAACTGAGACACGGTCCAG	0.00905879	0	0	0	0.0899011	0.0789711	Firmicutes	Bacilli	Bacillales	Staphylococcaceae	Staphylococcus	uncultured bacterium; ncd72e07c1; HM255313	0.965
182	Corynebacterium sp.	GACGAACGCTGGCGGCGTGCTTAACACATGCAAGTCGAACGGAAAGGCCCTGCTTGCAGGGTACTCGAGTGGCGAACGGGGGAGTAACACGTGGGGGATCTGCCCTGCACTTCGGGATAA-TCGGTGTAGGATGAGCTCGCGGCCTATCAGCTTGTTGGTGGGGTAATGGCCTACCAAGGCGGCGACGGGTAGCCGGCCTGAGAGGGTGGACGGCCACATTGGGACTGAGATACGGCCCAG	0.0181176	0	0.0335503	0.0626286	0.0149835	0.0338448	Actinobacteria	Actinobacteria	Actinomycetales	Corynebacteriaceae	Corynebacterium	uncultured bacterium; nbw789c04c1; GQ010955	0.987
183	Staphylococcus sp.	GATGAACGCTGGCGGCGTGCCTAATACATGCAAGTCGAGCGAACAGACGAGGAGCTTGCTCCTCTGACGTTAGCGGCGGACGGGTGAGGAACACGTGGATAACCTAACTATAAGACTGGG-TCACTTATAGATGGATCCGCGCCGCATTAGCTAGTTGGTAAGGTAACGGCTTACCAAGGCGACGATGCGTAGCCGACCTGAGAGGGTGATCGGCCACACTGGAACTGAGACACGGTCCAG	0.0634115	0.0470035	0.0268402	0.0357878	0.0224753	0.0112816	Firmicutes	Bacilli	Bacillales	Staphylococcaceae	Staphylococcus	uncultured bacterium; nck58e09c1; KF071609	0.969
184	Actinomycetales	GATGAACGCTGGCGGCGTGCTTAACACATGCAAGTCGAACGGAAAGGCCCTGCTTTTGTGGGGTGCTCGAGTGGCGAACGGGTGAGTAACACGTGAGTAACCTGCCCTTGACTTTGGGAT-GCGGTTGGGGATGGACTCGCGGCTTATCAGCTTGTTGGTGGGGTAGTGGCTTACCAAGGCTTTGACGGGTAGCCGGCCTGAGAGGGTGTACGGCCACATTGGGACTGAGATACGGCCCAG	0.045294	0.0352526	0.0134201	0.0357878	0	0.0338448	Actinobacteria	Actinobacteria	Actinomycetales	Propionibacteriaceae	Propionibacterium	uncultured bacterium; ncd1652g01c1; KF098436	1
185	Staphylococcus sp.	GATGAACGCTGGCGGCGTGCCTAATACATGCAAGTCGAGCGAACGGACGAGAAGCTTGCTTCTCTGATGTTAGCGGCGGACGGGTGAGTAACACGTGGATAACCTACCTATAAGACTTGG-TCACTTATAGATGGATCCGAGCTGCATTAGCTAGTTGGTAAGGTAACGGCTTACCAAGGCAACGATGCATAGCCGACCTGAGAGGGTAATCGGCCACACTGGAACTGAGACACGGTCCAG	0.00905879	0	0	0	0.0899011	0.135379	Actinobacteria	Actinobacteria	Actinomycetales	Propionibacteriaceae	Propionibacterium	uncultured bacterium; ncd72e07c1; HM255313	0.956
186	Staphylococcus sp.	GATGAACGCTGGCGGCGTGCCTAATACATGCAAGTCGAGCGAACAGATGAGGAGCTTGCTCCTCTGACGTTAGCGGCGGACGGGGGAGTAACACGTGGATAACCTACCTATAAGACTGGG-TCACGTATAGATGGATCCGCGCCGCATTAGCTAGTTGGTAAGGTAACGGCTTACCAAGGCAACGATGCGTAGCCGACCTGAGAGGGTGATCGGCCACACTGGAACTGAGACACGGTCCAG	0.0634115	0.0117509	0.0335503	0.0357878	0.0149835	0.0225632	Firmicutes	Bacilli	Bacillales	Staphylococcaceae	Staphylococcus	Staphylococcus epidermidis; M99; AY699287	0.969
187	Corynebacterium sp.	GACGAACGCTGGCGGCGTGCTTAACACATGCAAGTCGAACGGAAAGGCCCTGCTTGCAGGGTACTCGAGTGGCGAACGGGTGAGTAACACGTGGGTGATCTGCCCTGCACTCTGGGATAA-TCGGTGTAGGATGAGACCGCGGCCTATCAGCTTGTTGGTGGGGTAATGGCCTACCAAGGCGGCGACGGGTAGCCGGACTGAGAGGTTGGTCGGCCACATTGGGACTGAGATACGGCCCAG	0	0.12926	0	0	0	0	Actinobacteria	Actinobacteria	Actinomycetales	Corynebacteriaceae	Corynebacterium	uncultured bacterium; nck286f07c1; KF102586	0.968
188	Staphylococcus sp.	GACGAACGCTGGCGGCGTGCCTAATACATGCAAGTCGAGCGAACAGACGAGGAGCTTGCTCCTCTGACGTTAGCGGCGGACGGGTGAGTAACACGTGGATAAACTACCTATAAGACTTGG-TCACTTATAGATGGATCCGCGCCGCATTAGCTAGTTGGTAAGGTAACGGCTTACCAAGGCAACGATGCGTAGCCGACCTGAGAGGGTGATCGGCCACACTGGAACTGAGACACGGTCCAG	0.0271764	0	0	0.0268408	0.0224753	0	Firmicutes	Bacilli	Bacillales	Staphylococcaceae	Staphylococcus	Staphylococcus capitis (T); ATCC 49326; AB009937	0.956
189	Staphylococcus sp.	GATGAACGCTGGCGGCGTGCCTAATACATGCAAGTCGAGCGAACGGACGAGAAGCTTGCTTCTCTGATGTTAGCGGCGGACGGGGGAGGAACACGTGGATAACCTACCTATAAGAATGGG-TCACTTATAGATGGATCCGCGCTGCATTAGCTAGTTGGTAAGGTAACGGCTTACCAAGGCAACGATGCATAGCCGACCTGAGAGGGTGATCGGCCACACTGGAACTGAGACACGGTCCAG	0.00905879	0	0	0.00894694	0.0674258	0.0789711	Firmicutes	Bacilli	Bacillales	Staphylococcaceae	Staphylococcus	uncultured bacterium; ncd1304c12c1; JF107891	0.965
190	Actinomycetales	GACGAACGCTGGCGGCGTGCTTAACACATGCAAGTCGAACGGAAAGGCTCCAGCTTGCTGGAGTACTCGAGTGGCGAACGGGTGAGTAACACGTGGGTAATCTGCCCTGCACTCTGGGAT-TCGGTGTAGGATGAGCCCGCGGCCTATCAGCGTGTTGGTGGGGTGATGGCCTACCAAGGCGACGACGGGTAGCCGGCCTGAGAGGGTGTACGGCCACATTGGGACTGAGATACGGCCCAG	0.045294	0.0117509	0.0134201	0.0268408	0.00749176	0.0112816	Actinobacteria	Actinobacteria	Actinomycetales	Corynebacteriaceae	Corynebacterium	uncultured bacterium; nbu53c12c1; GQ003462	0.947
192	Staphylococcus sp.	GATGAACGCTGGCGGCGTGCCTAATACATGCAAGTCGAGCGAACAGATGAGGAGCTTGCTCCTCTGACGTTAGCGGCGGACGGGTGAGGAACACGTGGATAACCTACCTATAAGACTTGG-TCACTTATAGATGGATCCGCGCCGCATTAGCTAGTTGGTAAGGTAACGGCTTACCAAGGCAACGATGCGTAGCCGACCTGAGAGGGTGATCGGCCACACTGGAACTGAGACACGGTCCAG	0.0543527	0.0235018	0.0134201	0.0268408	0.0524423	0.0112816	Firmicutes	Bacilli	Bacillales	Staphylococcaceae	Staphylococcus	uncultured bacterium; nbw1081h11c1; GQ053077	0.978
193	Staphylococcus sp.	GATGAACGCTGGCGGCGTGCCTAATACATGCAAGTCGAGCGAACGGACGAGAAGCTTGCTTCTCTGATGTTAGCGGCGGACGGGTGAGTAACACGTGGATAAACTAACTATAAGAATGGG-TCACTTATAGATGGATCCGCGCTGCATTAGCTAGTTGGTAAGGTAACGGCTTACCAAGGCAACGATGCATAGCCGACCTGAGAGGGTGATCGGCCACACTGGAACTGAGACACGGTCCAG	0.0362352	0	0	0.00894694	0.0599341	0.0676895	Firmicutes	Bacilli	Bacillales	Staphylococcaceae	Staphylococcus	uncultured bacterium; ncd2391e05c1; JF208332	0.943
194	Peptoniphilus sp.	GACGAACGCTGGCGGCGCGCTTAACACATGCAAGTCGAGCGATGAAACTTTAACAGAACCCTTCGGGGCGAAGATAAAGTGGATTAGCGGCGGACGGGTGAGTAACACGTGAGGAAACTG-GTGGTCTAAGATGGACTCGCGTCCCATTAGCTAGTTGGTAGAGTAAAAGCCTACCAAGGCGACGATGGGTAGCCGACCTGAGAGGGTGAACGGCCACATTGGAACTGAGAAACGGTCCAA	0.0996467	0.0470035	0.00671006	0.00894694	0	0.0112816	Firmicutes	Clostridia	Clostridiales	Clostridiales_Incertae Sedis XI	Peptoniphilus	uncultured bacterium; ncd1037g09c1; HM342947	0.982
195	Staphylococcus sp.	GATGAACGCTGGCGGCGTGCCTAATACATGCAAGTCGAGCGAACAGACGAGGAGCTTGCTCCTCTGACGTTAGCGGCGGACGGGGGAGTAACACGTGGATAACCTACCTATAAGACTTGG-TCACTTATAGATGGATCCGCGCCGCATTAGCTAGTTGGTAAGGTAACAGCTTACCAAGGCAACGATGCGTAGCCGACCTGAGAGGGTGATCGGCCACACTGGAACTGAGACACGGTCCAG	0.0815291	0.0470035	0.00671006	0.0178939	0.00749176	0.0564079	Firmicutes	Bacilli	Bacillales	Staphylococcaceae	Staphylococcus	uncultured Staphylococcus sp.; Wbfc63; KC138686	0.978
196	Staphylococcus sp.	GATGAACGCTGGCGGCGTGCCTAATACATGCAAGTCGAGCGAACGGACGAGAAGCTTGCTTCTCTGATGTTAGCGGCGGACGGGGGAGTAACACGTGGATAACCTAACTATAAGACTGGG-TCACGTATAGATGGATCCGCGCTGCATTAGCTAGTTGGTAAGGTAACGGCTTACCAAGGCAACGATGCATAGCCGACCTGAGAGGGTGATCGGCCACACTGGAACTGAGACACGGTCCAG	0.0271764	0	0.00671006	0	0.0824093	0.0564079	Firmicutes	Bacilli	Bacillales	Staphylococcaceae	Staphylococcus	uncultured bacterium; ncd1366f02c1; JF119820	0.956
197	Corynebacterium sp.	GACGAACGCTGGCGGCGTGCTTAACACATGCAAGTCGAACGGAAAGGCCCTGCTTGCAGGGTACTCGAGTGGCGAACGGGTGAGTAACACGTGGGTGATCTGCCCTGCACTTCGGGATAA-TCGGTGGAGGATGAGCTCGCGGCCTATCAGCGTGTTGGTGGGGTAATGGCCTACCAAGGCGGCGACGGGTAGCCGGCCTGAGAGGGTGGACGGCCACATTGGGACTGAGATACGGCCCAG	0.0181176	0	0.0671006	0.0626286	0.0149835	0.0112816	Actinobacteria	Actinobacteria	Actinomycetales	Corynebacteriaceae	Corynebacterium	uncultured bacterium; nbu382c06c1; GQ038245	0.96
198	Corynebacterium sp.	GACGAACGCTGGCGGCGTGCTTAACACATGCAAGTCGAACGGAAAGGCCCTGCTTGCAGGGTACTCGAGTGGCGAACGGGTGAGTAACACGTGGGTGATCTGCCCTGCACTTCGGGATAA-GCGGTGTAGGATGAGCTCGCGGCCTATCAGCTTGTTGGTGGGGTAATGGCCTACCAAGGCGGCGACGGGTAGCCGGCCTGAGAGGGTGGACGGGCACATTGGGACTGAGATACGGCCCAG	0.00905879	0.0117509	0.0536805	0.0178939	0	0.0112816	Actinobacteria	Actinobacteria	Actinomycetales	Corynebacteriaceae	Corynebacterium	uncultured bacterium; nck44g03c1; KF081697	0.96
