# Supplementary material for: Exploring the transcriptome of Staphylococcus aureus in its natural niche
Source: Sci Rep. 2016 Sep 19;6:33174. doi: 10.1038/srep33174 (PMC5027550; doi:10.1038/srep33174)
Supplement: Supplementary Dataset S2 [file srep33174-s3.xls]

## Sheet: Supplemental Dataset 2
Supplemental Dataset S2: Overview of the expression of S. aureus genes under in vivo conditions analyzed here compared to previously described in vitro conditions.
Groups	Gene name	Reference ID	in vivo conditions															in vitro conditions
			Raw counts					Random resampled (5000 counts)					rpm					Raw counts				Random resampled (5000 counts)				rpm
			1W	2W	2S	3W	3S	1W	2W	2S	3W	3S	1W	2W	2S	3W	3S	S. aureus USA300 BHI-Ex	S. aureus IPL32 BHI-Ex	S. aureus USA300 SNM-Ex	S. aureus IPL32 SNM-Ex	S. aureus USA300 BHI-Ex	S. aureus IPL32 BHI-Ex	S. aureus USA300 SNM-Ex	S. aureus IPL32 SNM-Ex	S. aureus USA300 BHI-Ex	S. aureus IPL32 BHI-Ex	S. aureus USA300 SNM-Ex	S. aureus IPL32 SNM-Ex
Group3157		MW1234	3	8	15	12	18	2.59	1.18	0.92	5.32	2.29	518	236	184	1064	458	204	168	398	553	2.28	2.13	2.07	1.73	455.954	425.957	413.951	345.99
Group2757	repB	SA2981_0029	10	0	8	0	0	8.65	0	0.52	0	0	1730	0	104	0	0	0	0	0	0	0	0	0	0	0	0	0	0
Group2708	aadD	SA2981_0035	6	0	0	0	0	5.23	0	0	0	0	1046	0	0	0	0	0	0	0	0	0	0	0	0	0	0	0	0
Group2452		SA2981_0147	8	11	4	5	3	6.88	1.58	0.26	2.27	0.39	1376	316	52	454	78	0	0	0	0	0	0	0	0	0	0	0	0
Group2491	SAV0574	SA2981_0551	1	8	13	160	57	0.86	1.21	0.8	70.2	7.5	172	242	160	14040	1500	0	1	8	12	0	0.01	0.05	0.03	0	1.9998	9.99882	5.99982
Group2202		SA2981_2409	2	19	85	4	13	1.7	2.72	5.11	1.81	1.77	340	544	1022	362	354	14	20	107	276	0.18	0.27	0.58	0.86	35.9964	53.9946	115.986	171.995
Group2921		SA2981_2432	0	20	167	0	0	0	2.96	10.06	0	0	0	592	2012	0	0	16	29	5	30	0.17	0.38	0.03	0.09	33.9966	75.9924	5.99929	17.9995
Group2903		SAA6008_01950	19	21	84	0	13	16.36	3.08	5.13	0	1.63	3272 (100%)	616 (100%)	1026 (100%)	0	326 (100%)	587	13	1141	59	6.55	0.16	5.99	0.18	1309.87	31.9968	1197.86	35.9989
Group2728	cna	SAA6008_02751	11	0	0	13	81	9.55	0	0	5.67	10.43	1910	0	0	1134	2086	1	435	1	450	0.01	5.52	0.01	1.39	1.9998	1103.89	1.99976	277.992
Group1951		SACOL0160	1	6	8	1	4	0.86	0.88	0.5	0.42	0.52	172	176	100	84	104	81	19	1926	154	0.92	0.27	10.13	0.51	183.982	53.9946	2025.76	101.997
Group2072		SACOL0501	5	9	8	7	19	4.28	1.29	0.5	3.12	2.42	856	258	100	624	484	348	444	2416	3585	3.75	5.72	12.62	11.36	749.925	1143.89	2523.7	2271.93
Group2073	cysM (metB)	SACOL0502	7	15	22	5	18	6.03	2.16	1.31	2.17	2.35	1206	432	262	434	470	51	91	558	296	0.6	1.17	2.87	0.95	119.988	233.977	573.932	189.994
Group2167	metN1	SACOL0504	1	10	0	2	4	0.86	1.42	0	0.88	0.52	172	284	0	176	104	80	21	2113	532	0.96	0.27	11.08	1.69	191.981	53.9946	2215.74	337.99
Group2075	metP1	SACOL0505	4	1	0	0	4	3.44	0.15	0	0	0.5	688	30	0	0	100	18	8	1469	292	0.2	0.13	7.86	0.93	39.996	25.9974	1571.81	185.994
Group2079	ipk	SACOL0538	1	18	23	2	18	0.86	2.59	1.37	0.84	2.38	172	518	274 (26%)	168	476 (11%)	291	252	2580	2591	3.22	3.23	13.79	8.07	643.936	645.935	2757.67	1613.95
Group2081	yabJ	SACOL0540	3	39	70	13	23	2.58	5.68	4.21	5.56	3.01	516	1136	842	1112	602	191	243	565	755	2.1	3.14	2.99	2.32	419.958	627.937	597.929	463.986
Group2082	spoVG	SACOL0541	4	61	220	11	28	3.42	8.83	13.37	4.81	3.66	684 (75%)	1766 (82%)	2674 (89%)	962 (91%)	732 (89%)	189	241	967	1301	2.17	3.11	5.17	4.05	433.957	621.938	1033.88	809.976
Group2087	lysS	SACOL0562	8	40	99	15	41	6.9	5.9	5.93	6.55	5.29	1380	1180 (3%)	1186	1310	1058	614	547	1129	1535	6.84	7.02	5.94	4.8	1367.86	1403.86	1187.86	959.971
Group2089	fusA	SACOL0593	30	123	1161	34	147	25.91	17.98	70.52	15.09	19	5182 (73%)	3596 (72%)	14103 (80%)	3018 (53%)	3800 (53%)	4706	4161	4847	9233	52.04	54.09	25.75	28.8	10407	10816.9	5149.39	5759.83
Group2947		SACOL0673	0	18	8	18	9	0	2.66	0.52	7.93	1.2	0	532	104	1586	240	33	75	250	171	0.37	1.02	1.31	0.54	73.9926	203.98	261.969	107.997
Group2379	seb	SACOL0907	1	0	0	1	2	0.85	0	0	0.43	0.27	170	0	0	86	54	1	78	0	2056	0.01	0.97	0	6.34	1.9998	193.981	0	1267.96
Group2126		SACOL1044	5	10	5	27	32	4.3	1.45	0.31	11.76	4.15	860	290	62	2352	830	108	189	47	199	1.21	2.49	0.25	0.66	241.976	497.95	49.9941	131.996
Group1862	mntH	SACOL1114	0	17	17	5	8	0	2.48	1.06	2.14	1.02	0	496	212	428	204	99	609	694	3281	1.15	7.79	3.62	10.3	229.977	1557.84	723.915	2059.94
Group1868	ylbN	SACOL1136	13	60	135	32	64	11.19	8.68	8.21	14.08	8.3	2238 (8%)	1736 (12%)	1642 (4%)	2816 (16%)	1660 (13%)	983	1230	597	1699	11.07	15.69	3.15	5.55	2213.78	3137.69	629.926	1109.97
Group1870	isdB	SACOL1138	7	83	161	39	160	5.99	12.11	9.6	17.03	20.8	1198	2422	1920	3406	4160	9	8	81	91	0.09	0.11	0.44	0.3	17.9982	21.9978	87.9896	59.9982
Group1877	ftsA	SACOL1198	13	43	128	19	59	11.24	6.39	7.77	8.37	7.78	2248 (23%)	1278 (7%)	1554 (5%)	1674 (11%)	1556 (8%)	644	738	1867	4356	7.21	9.7	9.97	13.74	1441.86	1939.81	1993.76	2747.92
Group1878	ftsZ	SACOL1199	7	74	296	23	96	6.06	10.87	17.78	10.15	12.51	1212 (71%)	2174 (18%)	3556 (27%)	2030 (17%)	2502 (7%)	2053	1838	3564	6479	22.83	23.81	18.71	20.49	4565.54	4761.52	3741.56	4097.88
Group1885	rpmB	SACOL1238	10	16	83	25	12	8.59	2.35	5.12	10.94	1.51	1718 (50%)	470 (69%)	1024 (75%)	2188 (28%)	302	103	130	234	143	1.12	1.65	1.25	0.45	223.978	329.967	249.971	89.9973
Group1887	ffh	SACOL1253	5	23	102	2	19	4.3	3.31	6.22	0.91	2.53	860	662 (9%)	1244 (23%)	182 (50%)	506 (16%)	470	358	922	1598	5.25	4.61	4.96	5.09	1049.9	921.908	991.883	1017.97
Group1891	rplS	SACOL1257	2	5	34	11	20	1.73	0.73	2.11	4.84	2.61	346 (50%)	146	422 (26%)	968 (36%)	522	1430	2186	1024	2888	16.03	28.46	5.51	9.3	3205.68	5691.43	1101.87	1859.94
Group1901		SACOL1367	2	19	11	6	15	1.72	2.76	0.67	2.54	1.92	344	552	134	508	384	416	297	2257	3548	4.72	3.69	11.96	11.04	943.906	737.926	2391.72	2207.93
Group1906	ccdC	SACOL1380	0	5	7	6	5	0	0.77	0.42	2.64	0.7	0	154	84	528	140	214	253	399	1683	2.36	3.15	2.16	5.48	471.953	629.937	431.949	1095.97
Group1908	opuD1	SACOL1384	9	12	72	13	28	7.72	1.68	4.36	5.7	3.62	1544 (11%)	336	872 (1%)	1140	724 (4%)	1046	902	1267	5395	11.52	11.7	6.83	16.96	2303.77	2339.77	1365.84	3391.9
Group1912		SACOL1438	8	29	22	10	35	6.83	4.21	1.32	4.32	4.51	1366	842	264	864	902	101	144	594	917	1.14	1.81	3.15	3	227.977	361.964	629.926	599.982
Group1939		SACOL1724	6	6	19	1	17	5.15	0.91	1.17	0.44	2.27	1030	182	234	88	454	191	233	169	532	2.1	3.02	0.89	1.71	419.958	603.94	177.979	341.99
Group1940	rplT	SACOL1725	1	8	29	0	4	0.85	1.16	1.78	0	0.54	170	232 (75%)	356 (97%)	0	108 (100%)	552	711	493	974	6.21	9.48	2.58	3	1241.88	1895.81	515.939	599.982
Group1941	rpmI	SACOL1726	10	34	237	19	47	8.58	4.89	14.56	8.36	6.21	1716 (90%)	978 (79%)	2912 (84%)	1672 (79%)	1242 (72%)	762	741	848	1475	8.6	9.48	4.43	4.61	1719.83	1895.81	885.895	921.972
Group1942	infC	SACOL1727	8	63	405	15	31	6.94	9.24	24.43	6.63	3.96	1388 (88%)	1848 (70%)	4886 (83%)	1326 (40%)	792 (39%)	1021	916	1089	2352	11.25	11.84	5.65	7.57	2249.78	2367.76	1129.87	1513.95
Group2232	hlb	SACOL2003	0	11	1	0	3	0	1.6	0.06	0	0.36	0	320	12	0	72	53	73	31	83	0.57	0.92	0.17	0.27	113.989	183.982	33.996	53.9984
Group1979	sceD	SACOL2088	7	33	449	14	50	6.08	4.8	26.95	6.21	6.36	1216	960	5390	1242	1272	10	20	33	157	0.11	0.29	0.18	0.5	21.9978	57.9942	35.9958	99.997
Group978	rplP	SACOL2232	6	35	418	3	57	5.17	5.07	25.23	1.31	7.4	1034 (100%)	1014 (100%)	5046 (100%)	262 (100%)	1480 (96%)	221	57	74	86	7.12	8.45	2.64	3.65	1423.86	1689.83	527.938	729.978
Group979	rpsC	SACOL2233	10	36	410	11	55	8.61	5.08	24.6	4.77	7.08	1722 (70%)	1016 (89%)	4920 (92%)	954 (91%)	1416 (84%)	207	31	45	76	11.53	12.46	3.32	4.65	2305.77	2491.75	663.922	929.972
Group980	rplV	SACOL2234	0	27	182	3	27	0	3.94	11.13	1.28	3.51	0	788 (78%)	2226 (95%)	256 (100%)	702 (67%)	51	1	0	2	3.78	4.87	1.13	2.08	755.924	973.903	225.973	415.988
Group1992	rplD	SACOL2238	3	36	197	7	29	2.59	5.2	11.95	3.06	3.77	518 (33%)	1040 (31%)	2390 (57%)	612 (14%)	754 (28%)	1333	1576	844	2359	15.32	21.07	4.64	7.56	3063.69	4213.58	927.891	1511.95
Group985	rplC	SACOL2239	22	60	598	19	122	18.99	8.6	36.4	8.24	16.08	3798 (91%)	1720 (62%)	7280 (76%)	1648 (53%)	3216 (55%)	55	16	18	4	9.48	13.1	5.28	5.71	1895.81	2619.74	1055.88	1141.97
Group2157	rpsJ	SACOL2240	9	63	424	23	47	7.73	9.13	25.58	10.09	6.14	1546 (89%)	1826 (65%)	5116 (78%)	2018 (35%)	1228 (30%)	665	546	657	1036	7.42	7.09	3.47	3.27	1483.85	1417.86	693.918	653.98
Group2322	sasG	SACOL2505	4	101	817	0	1	3.46	14.59	49.97	0	0.14	692	2918	9993	0	28	22	3	29	8	0.23	0.04	0.15	0.03	45.9954	7.9992	29.9965	5.99982
Group2051	cspG	SACOL2731	5	53	82	127	124	4.3	7.98	5.06	55.64	16.19	860 (60%)	1596 (45%)	1012 (38%)	11128 (28%)	3238 (30%)	367	256	288	319	4.06	3.17	1.52	1	811.919	633.937	303.964	199.994
Group2846		SAMSHR1132_03640	0	0	0	0	0	0	0	0	0	0	0	0	0	0	0	1	59	1	1612	0.01	0.73	0	5.08	1.9998	145.985	0	1015.97
Group2823		SAMSHR1132_12600	9	32	15	5	10	7.71	4.66	0.88	2.2	1.33	1542	932 (9%)	176 (20%)	440	266	12	15	19	86	0.11	0.2	0.11	0.29	21.9978	39.996	21.9974	57.9983
Group3168		SARLGA251_12590	9	0	0	4	23	7.81	0	0	1.79	3.04	1562	0	0	358	608	0	14	0	80	0	0.18	0	0.27	0	35.9964	0	53.9984
Group2123		SAV1030	0	9	5	7	8	0	1.32	0.28	3.06	1.06	0	264	56	612	212	1321	1539	2348	5758	14.85	19.84	12.25	17.84	2969.7	3967.6	2449.71	3567.89
Group2882	tst	SAV2011	0	0	0	14	21	0	0	0	6.14	2.85	0	0	0	1228	570	0	0	0	0	0	0	0	0	0	0	0	0
Group2842	blaZ	ST398NM01_2020	3	12	6	5	13	2.62	1.68	0.38	2.18	1.7	524 (100%)	336 (92%)	76 (100%)	436 (100%)	340 (92%)	134	105	1806	850	1.47	1.33	9.56	2.69	293.971	265.973	1911.77	537.984
Group2724		ST398NM01_2350	1	6	2	0	6	0.88	0.84	0.13	0	0.75	176	168	26	0	150	621	817	524	1401	7.16	10.34	2.8	4.45	1431.86	2067.79	559.934	889.973
Group2940		ST398NM01_2816	0	1	6	2	3	0	0.15	0.35	0.88	0.4	0	30 (100%)	70	176 (50%)	80 (33%)	26	15	1811	1112	0.3	0.19	9.43	3.58	59.994	37.9962	1885.78	715.979
Group2946		ST398NM01_2829	3	9	12	41	9	2.6	1.32	0.71	18.01	1.12	520	264	142	3602	224	2	0	19	28	0.02	0	0.09	0.09	3.9996	0	17.9979	17.9995
Group64	dnaA	USA300HOU_0001	2	12	8	4	15	1.72	1.79	0.46	1.77	2.02	344	358	92	354	404	754	383	1102	1150	8.5	4.93	5.89	3.58	1699.83	985.901	1177.86	715.979
Group1447	gyrB	USA300HOU_0005	2	23	47	2	30	1.7	3.26	2.9	0.83	3.97	340	652	580	166	794 (3%)	1093	578	719	1693	12.03	7.4	3.77	5.3	2405.76	1479.85	753.911	1059.97
Group1509	gyrA	USA300HOU_0006	6	20	49	6	27	5.2	2.89	3	2.62	3.51	1040 (33%)	578 (5%)	600 (2%)	524	702 (4%)	1531	862	694	2057	17	11.14	3.68	6.48	3399.66	2227.78	735.913	1295.96
Group146	metX	USA300HOU_0012	6	9	9	1	14	5.21	1.3	0.53	0.45	1.84	1042	260	106	90	368	175	123	1003	662	1.95	1.63	5.13	2.12	389.961	325.967	1025.88	423.987
Group225		USA300HOU_0013	0	8	12	3	11	0	1.13	0.74	1.34	1.45	0	226	148	268	290	238	235	1004	1072	2.64	2.93	5.34	3.35	527.947	585.941	1067.87	669.98
Group302		USA300HOU_0014	7	39	78	7	60	6.02	5.73	4.93	3.03	7.75	1204 (14%)	1146	986 (3%)	606	1550	470	513	1711	2560	5.23	6.77	9.35	8.3	1045.9	1353.86	1869.78	1659.95
Group475	dnaC	USA300HOU_0016	2	22	36	4	37	1.74	3.19	2.23	1.75	4.72	348 (50%)	638 (14%)	446 (17%)	350	944 (8%)	461	295	537	743	5.13	3.81	2.78	2.3	1025.9	761.924	555.934	459.986
Group565	purA	USA300HOU_0017	7	22	97	12	31	6.03	3.1	5.97	5.24	4.03	1206 (29%)	620 (5%)	1194 (8%)	1048 (8%)	806 (13%)	330	232	211	1981	3.67	3	1.12	6.37	733.927	599.94	223.974	1273.96
Group649	walR	USA300HOU_0018	7	25	72	9	31	6.05	3.59	4.42	3.91	4.05	1210	718 (20%)	884 (29%)	782 (11%)	810 (13%)	379	167	505	697	4.23	2.04	2.66	2.24	845.915	407.959	531.937	447.987
Group28	tnp	USA300HOU_0026	12	6	15	0	6	10.36	0.88	0.88	0	0.75	2072 (58%)	176 (100%)	176 (100%)	0	150	130	2	351	9	1.45	0.02	1.83	0.03	289.971	3.9996	365.957	5.99982
Group2393	mecA	USA300HOU_0031	0	0	0	0	2	0	0	0	0	0.26	0	0	0	0	52 (100%)	392	796	3600	7876	4.29	10.5	19.23	24.81	857.914	2099.79	3845.55	4961.85
Group2340	mecR1	USA300HOU_0032	0	37	17	3	10	0	5.4	1.02	1.3	1.28	0	1080 (73%)	204 (76%)	260 (100%)	256 (80%)	93	65	753	595	1.05	0.85	4.03	1.89	209.979	169.983	805.905	377.989
Group1	truncated-SA	USA300HOU_0034	6	36	14	2	18	5.17	5.12	0.88	0.84	2.36	1034 (67%)	1024 (17%)	176 (79%)	168	472 (6%)	18	26	39	321	0.19	0.34	0.21	1	37.9962	67.9932	41.995	199.994
Group2623		USA300HOU_0055	12	7	12	0	3	10.36	0.97	0.71	0	0.36	2072 (100%)	194 (100%)	142 (100%)	0	72 (100%)	6	0	32	0	0.07	0	0.16	0	13.9986	0	31.9962	0
Group3451	arcC1	USA300HOU_0066	0	8	102	0	6	0	1.14	6.29	0	0.76	0	228 (100%)	1258 (100%)	0	152 (100%)	68	1	71	7	0.73	0.01	0.41	0.03	145.985	1.9998	81.9903	5.99982
Group3452	arcB1	USA300HOU_0067	4	14	94	0	3	3.45	2.06	5.7	0	0.37	690 (100%)	412 (100%)	1140 (100%)	0	74 (100%)	87	16	43	36	0.97	0.23	0.21	0.11	193.981	45.9954	41.995	21.9993
Group3455		USA300HOU_0072	2	23	129	2	4	1.75	3.29	7.86	0.89	0.52	350 (100%)	658 (100%)	1572 (100%)	178 (100%)	104 (100%)	31	0	591	3	0.35	0	3.05	0.01	69.993	0	609.928	1.99994
Group2817		USA300HOU_0076	32	54	68	2	12	27.58	7.82	4.15	0.81	1.55	5516 (100%)	1564 (100%)	830 (100%)	162 (100%)	310 (100%)	18	0	147	1	0.23	0	0.78	0	45.9954	0	155.982	0
Group3151	copA	USA300HOU_0084	20	53	329	8	27	17.35	7.71	19.99	3.5	3.48	3470 (80%)	1542 (100%)	3998 (100%)	700 (50%)	696 (63%)	159	1	1214	9	1.8	0.02	6.43	0.02	359.964	3.9996	1285.85	3.99988
Group3162		USA300HOU_0085	3	38	250	0	4	2.6	5.58	15.13	0	0.52	520 (100%)	1116 (100%)	3026 (100%)	0	104 (100%)	40	0	153	0	0.43	0	0.77	0	85.9914	0	153.982	0
Group34		USA300HOU_0092	14	8	78	2	0	12.09	1.19	4.81	0.9	0	2418 (100%)	238 (63%)	962 (86%)	180	0	7	3	14	2	0.08	0.04	0.09	0.01	15.9984	7.9992	17.9979	1.99994
Group63		USA300HOU_0093	10	11	60	0	3	8.62	1.65	3.62	0	0.38	1724 (100%)	330 (100%)	724 (100%)	0	76 (100%)	52	0	94	0	0.54	0	0.48	0	107.989	0	95.9887	0
Group74	nptA	USA300HOU_0116	3	5	40	9	23	2.57	0.72	2.42	3.99	2.91	514	144	484	798	582	528	322	1599	2376	5.85	4.21	8.53	7.56	1169.88	841.916	1705.8	1511.95
Group4	lctP	USA300HOU_0121	7	34	43	3	24	6.03	4.87	2.64	1.3	3.15	1206	974	528	260	630	561	352	734	1586	6.18	4.5	3.88	4.99	1235.88	899.91	775.908	997.97
Group2132	spa	USA300HOU_0122	37	316	625	20	66	31.82	45.8	37.88	8.82	8.47	6364	9160	7576	1764	1694	6967	282	186	61	77.03	3.55	0.98	0.19	15404.5	709.929	195.977	37.9989
Group135	sarS	USA300HOU_0123	1	7	7	0	10	0.86	1.01	0.43	0	1.32	172	202	86	0	264	429	496	92	790	4.71	6.27	0.5	2.51	941.906	1253.87	99.9882	501.985
Group147	sirC	USA300HOU_0124	6	8	12	5	29	5.14	1.17	0.7	2.23	3.71	1028	234	140	446	742	88	78	391	782	1.05	1.03	2.1	2.34	209.979	205.979	419.95	467.986
Group155	sirB	USA300HOU_0125	0	6	0	0	5	0	0.89	0	0	0.67	0	178	0	0	134	65	22	280	361	0.68	0.28	1.54	1.21	135.986	55.9944	307.964	241.993
Group159	sirA	USA300HOU_0126	13	53	117	24	154	11.27	7.69	7.13	10.52	19.94	2254	1538	1426	2104	3988	270	237	5262	3687	2.97	3.07	27.73	11.61	593.941	613.939	5545.35	2321.93
Group166	sbnA	USA300HOU_0127	3	8	41	4	53	2.59	1.16	2.53	1.79	6.91	518	232	506	358	1382	7	19	1577	1765	0.07	0.27	8.16	5.49	13.9986	53.9946	1631.81	1097.97
Group175	sbnB	USA300HOU_0128	4	17	58	8	76	3.41	2.48	3.54	3.49	9.86	682	496	708	698	1972	7	9	1306	1591	0.09	0.11	6.86	4.92	17.9982	21.9978	1371.84	983.97
Group182	sbnC	USA300HOU_0129	6	32	121	4	94	5.17	4.67	7.28	1.74	12.09	1034	934	1456	348	2418	2	12	925	979	0.03	0.15	4.72	3.14	5.9994	29.997	943.889	627.981
Group193	sbnD	USA300HOU_0130	0	10	41	1	49	0	1.46	2.51	0.43	6.19	0	292	502	86	1238	6	15	595	1161	0.07	0.17	3.14	3.59	13.9986	33.9966	627.926	717.978
Group201	sbnE	USA300HOU_0131	7	28	55	6	74	6.01	4.03	3.42	2.62	9.76	1202	806	684	524	1952	7	9	454	760	0.07	0.1	2.38	2.47	13.9986	19.998	475.944	493.985
Group210	sbnF	USA300HOU_0132	2	23	44	2	88	1.73	3.37	2.65	0.89	11.47	346	674	530	178	2294	9	13	299	618	0.09	0.17	1.65	1.83	17.9982	33.9966	329.961	365.989
Group221	sbnG	USA300HOU_0133	4	24	63	2	71	3.44	3.44	3.81	0.86	9.17	688	688	762	172	1834	4	2	118	235	0.05	0.03	0.65	0.76	9.999	5.9994	129.985	151.995
Group226	sbnH	USA300HOU_0134	5	24	86	9	156	4.29	3.48	5.24	3.92	20.23	858	696	1048	784	4046	7	12	361	1251	0.09	0.14	1.94	4.02	17.9982	27.9972	387.954	803.976
Group234	sbnI	USA300HOU_0135	2	9	49	4	78	1.72	1.32	2.9	1.75	10.09	344	264	580	350	2018	14	39	535	1620	0.16	0.47	2.83	5.03	31.9968	93.9906	565.933	1005.97
Group303	sodM	USA300HOU_0145	6	10	58	18	52	5.15	1.48	3.56	7.83	6.78	1030	296	712 (2%)	1566	1356	190	91	85	55	2.08	1.15	0.45	0.17	415.958	229.977	89.9894	33.999
Group429	adhE	USA300HOU_0162	7	35	7	4	12	6.05	5.17	0.46	1.75	1.53	1210	1034 (3%)	92 (29%)	350	306	968	209	404	319	10.75	2.62	2.15	1.06	2149.79	523.948	429.949	211.994
Group592	aldA	USA300HOU_0181	8	33	25	12	50	6.89	4.8	1.57	5.3	6.48	1378	960	314	1060	1296	43	44	106	233	0.49	0.6	0.56	0.76	97.9902	119.988	111.987	151.995
Group631		USA300HOU_0184	1	8	44	0	2	0.87	1.15	2.6	0	0.26	174	230	520	0	52	94	186	1001	506	1.09	2.33	5.41	1.58	217.978	465.953	1081.87	315.991
Group1949	tauB	USA300HOU_0185	2	8	12	1	6	1.76	1.17	0.76	0.47	0.77	352	234	152	94	154	84	22	3414	132	0.97	0.26	17.71	0.41	193.981	51.9948	3541.58	81.9975
Group1950	tauA	USA300HOU_0186	0	3	3	0	0	0	0.44	0.19	0	0	0	88	38	0	0	66	10	1518	47	0.75	0.12	7.99	0.14	149.985	23.9976	1597.81	27.9992
Group660		USA300HOU_0187	1	6	1	0	4	0.85	0.86	0.06	0	0.55	170	172	12	0	110	39	7	1142	41	0.45	0.09	5.93	0.12	89.991	17.9982	1185.86	23.9993
Group1958		USA300HOU_0191	4	8	6	1	11	3.46	1.2	0.36	0.43	1.43	692	240	72	86	286	49	42	3743	4425	0.56	0.52	19.75	13.8	111.989	103.99	3949.53	2759.92
Group688	ausA	USA300HOU_0192	7	30	17	7	32	6.02	4.43	1.03	3.11	4.19	1204	886	206	622	838	127	110	4878	3792	1.38	1.38	25.72	12.11	275.972	275.972	5143.39	2421.93
Group750	entB	USA300HOU_0200	7	11	17	7	30	6.04	1.63	1.03	3.17	4	1208	326	206	634	800	24	12	70	447	0.28	0.16	0.37	1.42	55.9944	31.9968	73.9913	283.991
Group5	glcA	USA300HOU_0203	9	36	37	5	25	7.78	5.34	2.25	2.19	3.24	1556	1068 (3%)	450	438	648	700	514	711	3480	7.81	6.6	3.71	10.99	1561.84	1319.87	741.912	2197.93
Group879	ggt	USA300HOU_0216	2	12	1	1	21	1.7	1.74	0.06	0.44	2.66	340	348	12	88	532	22	19	987	228	0.26	0.24	5.21	0.71	51.9948	47.9952	1041.88	141.996
Group912	malK	USA300HOU_0220	2	6	2	2	5	1.73	0.88	0.13	0.9	0.66	346	176	26	180	132	1208	391	354	495	13.45	4.91	1.9	1.53	2689.73	981.902	379.955	305.991
Group971		USA300HOU_0228	4	6	1	14	15	3.44	0.94	0.05	6.17	1.89	688	188	10	1234	378	555	945	171	652	6.22	12.31	0.9	2.1	1243.88	2461.75	179.979	419.987
Group1018	pflB	USA300HOU_0233	10	120	119	4	29	8.71	17.2	7.2	1.76	3.83	1742 (20%)	3440 (25%)	1440 (34%)	352 (25%)	766 (28%)	1187	291	388	742	13.27	3.83	2.1	2.33	2653.73	765.923	419.95	465.986
Group1028	pflA	USA300HOU_0234	4	71	63	6	18	3.42	10.25	3.76	2.61	2.39	684	2050	752	522	478	30	16	52	124	0.34	0.17	0.3	0.4	67.9932	33.9966	59.9929	79.9976
Group2001	coa	USA300HOU_0238	4	8	7	13	11	3.45	1.16	0.43	5.65	1.46	690	232	86	1130	292	122	859	43	274	1.36	11.19	0.24	0.87	271.973	2237.78	47.9943	173.995
Group1069	fadB	USA300HOU_0241	6	14	10	2	12	5.17	2.07	0.61	0.86	1.53	1034	414	122	172	306	4	4	9	23	0.05	0.06	0.04	0.06	9.999	11.9988	7.99906	11.9996
Group1116		USA300HOU_0246	6	5	4	2	4	5.18	0.73	0.26	0.88	0.51	1036	146	52	176	102	24	30	234	308	0.26	0.38	1.23	0.98	51.9948	75.9924	245.971	195.994
Group1141	hmp	USA300HOU_0249	7	41	69	3	47	6.07	5.82	4.23	1.31	6.03	1214	1164	846	262	1206	79	77	162	329	0.87	1.01	0.86	1.04	173.983	201.98	171.98	207.994
Group7	tagB1	USA300HOU_0264	5	49	135	12	71	4.29	7.22	8.12	5.23	9.13	858	1444	1624	1046	1826	197	215	654	1324	2.21	2.67	3.42	4.15	441.956	533.947	683.919	829.975
Group1252	tarJ	USA300HOU_0267	7	13	36	6	19	6.03	1.85	2.18	2.6	2.39	1206	370	436	520	478	186	186	450	918	2.1	2.34	2.41	2.87	419.958	467.953	481.943	573.983
Group2037		USA300HOU_0269	7	30	109	8	62	6.01	4.31	6.57	3.56	7.99	1202	862	1314	712	1598	355	465	887	2052	4.06	5.89	4.7	6.4	811.919	1177.88	939.889	1279.96
Group1284	lytS	USA300HOU_0271	9	16	13	3	13	7.75	2.35	0.75	1.32	1.68	1550	470	150	264	336	136	118	566	808	1.53	1.42	2.97	2.6	305.969	283.972	593.93	519.984
Group1319		USA300HOU_0275	1	2	3	2	7	0.87	0.29	0.19	0.9	0.89	174	58	38	180	178	125	627	352	1778	1.38	8.03	1.82	5.64	275.972	1605.84	363.957	1127.97
Group1359	lytM	USA300HOU_0289	13	14	50	10	97	11.23	2.06	3.03	4.37	12.63	2246	412	606	874	2526	50	78	292	402	0.54	0.99	1.54	1.29	107.989	197.98	307.964	257.992
Group2054		USA300HOU_0293	3	56	77	6	18	2.58	7.88	4.65	2.59	2.3	516	1576	930	518	460	772	453	322	385	8.5	5.67	1.68	1.2	1699.83	1133.89	335.96	239.993
Group1364	esaA	USA300HOU_0298	6	30	45	1	19	5.21	4.34	2.67	0.42	2.47	1042	868	534	84	494	203	210	230	353	2.28	2.7	1.21	1.13	455.954	539.946	241.971	225.993
Group2282		USA300HOU_0311	0	7	0	13	6	0	1.03	0	5.77	0.79	0	206	0	1154	158	6	0	0	0	0.07	0	0	0	13.9986	0	0	0
Group1371	brnQ2	USA300HOU_0325	5	12	10	3	17	4.33	1.77	0.6	1.31	2.23	866	354	120	262	446	213	160	855	1791	2.34	2.1	4.48	5.73	467.953	419.958	895.894	1145.97
Group1372		USA300HOU_0327	3	45	50	12	28	2.57	6.45	2.98	5.22	3.66	514	1290	596	1044	732	137	71	79	256	1.54	0.87	0.44	0.83	307.969	173.983	87.9896	165.995
Group1382	rpiR	USA300HOU_0337	0	12	18	2	16	0	1.73	1.09	0.87	2.1	0	346	218	174	420	205	175	1017	717	2.3	2.22	5.32	2.3	459.954	443.956	1063.87	459.986
Group1385	lip1	USA300HOU_0340	0	10	25	3	11	0	1.44	1.52	1.29	1.41	0	288	304	258	282	261	211	2091	2462	2.86	2.81	10.96	7.73	571.943	561.944	2191.74	1545.95
Group1396	mepR	USA300HOU_0354	7	3	2	5	6	6.03	0.41	0.12	2.15	0.75	1206	82	24	430	150	34	95	73	281	0.39	1.21	0.4	0.9	77.9922	241.976	79.9906	179.995
Group1399	glpT	USA300HOU_0357	9	20	5	3	13	7.76	2.83	0.27	1.35	1.69	1552	566	54	270	338	60	46	92	143	0.66	0.64	0.47	0.5	131.987	127.987	93.9889	99.997
Group1403	fepA	USA300HOU_0364	0	7	7	0	2	0	1.05	0.46	0	0.26	0	210	92	0	52	8	3	26	12	0.08	0.04	0.14	0.04	15.9984	7.9992	27.9967	7.99976
Group2062	fepB	USA300HOU_0365	2	13	2	1	11	1.73	1.87	0.12	0.44	1.41	346	374	24	88	282	5	1	16	11	0.06	0.01	0.09	0.04	11.9988	1.9998	17.9979	7.99976
Group2063	fepC	USA300HOU_0366	3	7	2	0	6	2.6	1.03	0.11	0	0.77	520	206	22	0	154	11	16	49	63	0.13	0.22	0.28	0.19	25.9974	43.9956	55.9934	37.9989
Group1411		USA300HOU_0376	1	1	2	0	9	0.84	0.14	0.11	0	1.12	168	28	22	0	224	39	39	2659	2719	0.43	0.49	14.05	8.66	85.9914	97.9902	2809.67	1731.95
Group1412	metE	USA300HOU_0377	1	11	15	2	14	0.87	1.51	0.92	0.9	1.86	174	302 (18%)	184 (13%)	180	372 (14%)	119	71	7907	7382	1.38	0.92	42.05	23.27	275.972	183.982	8409.01	4653.86
Group1413	metH	USA300HOU_0378	6	8	4	3	11	5.14	1.2	0.25	1.3	1.45	1028	240	50	260	290	24	10	5130	3010	0.28	0.11	27.08	9.42	55.9944	21.9978	5415.36	1883.94
Group1414	metC	USA300HOU_0379	2	2	0	0	1	1.73	0.3	0	0	0.11	346	60	0	0	22	16	1	2340	1611	0.18	0.02	12.34	5.01	35.9964	3.9996	2467.71	1001.97
Group1415	metI	USA300HOU_0380	0	4	0	0	4	0	0.59	0	0	0.5	0	118	0	0	100	20	6	4568	2673	0.21	0.08	24.07	8.72	41.9958	15.9984	4813.43	1743.95
Group1416	parB	USA300HOU_0381	6	10	4	2	10	5.17	1.43	0.29	0.83	1.35	1034	286	58	166	270	35	37	124	252	0.41	0.44	0.65	0.79	81.9918	87.9912	129.985	157.995
Group1417	kefA	USA300HOU_0382	1	5	17	0	15	0.85	0.69	1.06	0	1.94	170	138	212	0	388	382	449	675	1073	4.21	5.81	3.59	3.38	841.916	1161.88	717.915	675.98
Group1418	ychF	USA300HOU_0384	8	35	92	5	29	6.92	5.14	5.56	2.18	3.7	1384 (50%)	1028 (26%)	1112 (17%)	436 (20%)	740 (14%)	627	358	494	807	6.96	4.53	2.6	2.56	1391.86	905.909	519.939	511.985
Group1420	rpsF	USA300HOU_0387	21	64	403	47	79	18.07	9.22	24.65	20.53	10.32	3614 (57%)	1844 (56%)	4930 (57%)	4106 (64%)	2064 (56%)	0	0	0	0	6.91	5.4	3.33	2.04	1381.86	1079.89	665.921	407.988
Group1421	ssb	USA300HOU_0388	13	54	200	12	48	11.22	7.79	12.18	5.28	6.21	2244 (46%)	1558 (48%)	2436 (62%)	1056 (42%)	1242 (21%)	2429	2239	2898	4139	27.4	29.1	15.38	13.18	5479.45	5819.42	3075.64	2635.92
Group1422	rpsR	USA300HOU_0389	0	3	23	0	4	0	0.47	1.41	0	0.54	0	94 (100%)	282 (100%)	0	108 (100%)	25	13	3	5	6.61	5.51	2.44	1.98	1321.87	1101.89	487.942	395.988
Group1424		USA300HOU_0395	33	191	381	72	112	28.42	27.82	23.06	31.62	14.49	5684	5564	4612	6324	2898	78	112	725	855	0.86	1.39	3.89	2.71	171.983	277.972	777.908	541.984
Group1426	SAV0374	USA300HOU_0397	11	36	26	80	86	9.54	5.23	1.53	35.15	11.21	1908	1046	306	7030	2242	58	170	167	857	0.66	2.26	0.88	2.61	131.987	451.955	175.979	521.984
Group1431	ahpF	USA300HOU_0403	13	59	304	21	171	11.16	8.49	18.4	9.27	22.37	2232	1698	3680 (2%)	1854	4474	1110	675	850	2293	12.42	8.53	4.55	7.24	2483.75	1705.83	909.893	1447.96
Group1432	ahpC	USA300HOU_0404	12	46	202	27	89	10.3	6.61	12.18	11.89	11.42	2060 (25%)	1322 (2%)	2436 (6%)	2378 (15%)	2284 (3%)	152	205	161	252	1.73	2.71	0.91	0.78	345.965	541.946	181.979	155.995
Group1434		USA300HOU_0406	3	14	36	0	6	2.57	1.96	2.19	0	0.8	514	392	438	0	160	98	52	2014	270	1.09	0.65	10.63	0.87	217.978	129.987	2125.75	173.995
Group1437	yflT	USA300HOU_0410	5	15	39	23	15	4.31	2.22	2.32	10.22	1.95	862	444	464	2044	390	16	24	139	335	0.17	0.31	0.76	1.14	33.9966	61.9938	151.982	227.993
Group1439	pbuX	USA300HOU_0412	0	19	61	8	30	0	2.78	3.62	3.51	3.85	0	556	724	702	770	489	368	1224	1901	5.36	4.58	6.37	5.91	1071.89	915.908	1273.85	1181.96
Group1440	guaB	USA300HOU_0413	11	27	137	7	52	9.48	3.97	8.38	3.15	6.76	1896 (9%)	794 (15%)	1676 (23%)	630	1352 (4%)	1106	702	1513	2954	12.39	9.1	7.9	9.24	2477.75	1819.82	1579.81	1847.94
Group1441	guaA	USA300HOU_0414	3	22	73	7	16	2.57	3.2	4.36	3.13	2.2	514 (33%)	640 (9%)	872 (4%)	626	440	923	864	1043	2853	10.23	11.09	5.52	8.92	2045.8	2217.78	1103.87	1783.95
Group1451		USA300HOU_0437	3	17	19	47	34	2.61	2.37	1.09	20.62	4.48	522	474	218	4124	896	9	7	254	621	0.1	0.09	1.31	1.95	19.998	17.9982	261.969	389.988
Group1457	metQ1	USA300HOU_0464	5	13	10	1	6	4.31	1.89	0.62	0.45	0.8	862	378	124	90	160	32	10	3626	1025	0.36	0.12	18.99	3.28	71.9928	23.9976	3797.55	655.98
Group1458	sle1	USA300HOU_0465	1	17	63	2	56	0.86	2.42	3.85	0.88	7.38	172	484	770	176	1476	579	458	4948	5723	6.37	5.8	26.09	18.18	1273.87	1159.88	5217.38	3635.89
Group1465	gltB	USA300HOU_0472	12	39	4	6	36	10.29	5.65	0.23	2.59	4.67	2058	1130	46	518	934	597	129	3731	1177	6.55	1.61	19.75	3.67	1309.87	321.968	3949.53	733.978
Group2076	treP	USA300HOU_0474	8	17	10	2	5	6.99	2.51	0.58	0.86	0.65	1398	502	116	172	130	109	52	56	75	1.23	0.69	0.3	0.24	245.975	137.986	59.9929	47.9986
Group1467	treC	USA300HOU_0475	3	11	10	5	12	2.59	1.58	0.58	2.22	1.56	518	316	116	444	312	471	92	146	224	5.24	1.16	0.76	0.66	1047.9	231.977	151.982	131.996
Group1469	dnaX	USA300HOU_0477	0	22	32	6	26	0	3.19	1.96	2.64	3.34	0	638	392	528	668	604	338	789	1169	6.83	4.47	4.22	3.7	1365.86	893.911	843.9	739.978
Group1480	metS	USA300HOU_0490	6	32	63	4	34	5.14	4.66	3.85	1.77	4.42	1028	932 (6%)	770 (13%)	354	884	644	416	957	1501	7.13	5.27	5.1	4.78	1425.86	1053.89	1019.88	955.971
Group1484	veg	USA300HOU_0494	7	31	103	41	47	6	4.52	6.37	17.92	6.07	1200 (71%)	904 (65%)	1274 (83%)	3584 (44%)	1214 (55%)	93	120	225	505	1.09	1.55	1.19	1.61	217.978	309.969	237.972	321.99
Group1485	rplY	USA300HOU_0495	5	52	172	35	72	4.36	7.61	10.37	15.4	9.34	872 (40%)	1522 (25%)	2074 (30%)	3080 (26%)	1868 (21%)	0	0	0	0	41.94	36.81	10.56	9.32	8387.16	7361.26	2111.75	1863.94
Group1487	mfd	USA300HOU_0497	6	43	47	4	31	5.19	6.21	2.91	1.77	4.06	1038	1242	582	354	812	685	270	768	1192	7.55	3.4	3.98	3.79	1509.85	679.932	795.906	757.977
Group1491		USA300HOU_0502	1	15	60	2	10	0.86	2.2	3.67	0.87	1.33	172 (100%)	440 (47%)	734 (32%)	174 (50%)	266 (20%)	462	488	521	1281	5.19	6.4	2.78	4.01	1037.9	1279.87	555.934	801.976
Group1494	ftsH	USA300HOU_0505	6	69	205	12	76	5.16	9.99	12.66	5.33	9.78	1032 (17%)	1998 (13%)	2532 (16%)	1066 (8%)	1956 (7%)	1910	1563	2220	3947	21.34	20.15	11.9	12.55	4267.57	4029.6	2379.72	2509.92
Group1495	hslO	USA300HOU_0506	1	36	19	6	19	0.88	5.18	1.12	2.66	2.56	176	1036	224	532	512	89	128	289	527	1.01	1.73	1.48	1.65	201.98	345.965	295.965	329.99
Group1496	cysK	USA300HOU_0507	12	65	182	26	49	10.32	9.42	11.19	11.42	6.4	2064	1884 (5%)	2238 (6%)	2284	1280	888	579	3676	2213	9.83	7.4	19.42	7.09	1965.8	1479.85	3883.54	1417.96
Group1502	nupC1	USA300HOU_0514	1	17	15	7	24	0.87	2.45	0.91	3.04	3.14	174	490	182	608	628	686	292	509	1010	7.46	3.68	2.7	3.01	1491.85	735.926	539.936	601.982
Group9	clpC	USA300HOU_0518	12	58	203	19	71	10.35	8.43	12.18	8.23	9.17	2070	1686 (5%)	2436 (10%)	1646	1834 (4%)	2053	760	1244	1699	22.81	9.77	6.56	5.35	4561.54	1953.8	1311.85	1069.97
Group1506	radA	USA300HOU_0519	6	28	43	13	44	5.19	4.02	2.7	5.74	5.67	1038	804 (4%)	540	1148	1134	432	255	969	1274	4.76	3.15	5.14	4.06	951.905	629.937	1027.88	811.976
Group1508	gltX	USA300HOU_0521	6	21	81	8	35	5.18	3.01	4.89	3.5	4.59	1036	602	978	700	918	305	352	546	903	3.37	4.56	2.92	2.91	673.933	911.909	583.931	581.983
Group1517	nusG	USA300HOU_0530	5	18	91	6	33	4.26	2.61	5.51	2.65	4.31	852	522 (39%)	1102 (48%)	530 (17%)	862 (3%)	203	185	460	629	2.28	2.43	2.47	1.98	455.954	485.951	493.942	395.988
Group1518	rplK	USA300HOU_0531	19	130	945	32	126	16.43	18.9	57.81	14.11	16.52	3286 (95%)	3780 (89%)	11561 (93%)	2822 (81%)	3304 (87%)	156	58	51	54	11.2	11.46	3.61	4.46	2239.78	2291.77	721.915	891.973
Group1519	rplA	USA300HOU_0532	4	42	456	8	58	3.46	6.23	27.83	3.45	7.61	692 (100%)	1246 (76%)	5566 (77%)	690 (75%)	1522 (69%)	166	32	59	100	78.99	101.46	18.9	31.46	15796.4	20290	3779.55	6291.81
Group1520	rplJ	USA300HOU_0533	9	54	311	14	52	7.81	7.76	19.1	6.09	6.95	1562 (44%)	1552 (48%)	3820 (58%)	1218 (64%)	1390 (35%)	28	18	8	6	20.71	21.08	8.86	11.99	4141.59	4215.58	1771.79	2397.93
Group2088	rplL	USA300HOU_0534	4	19	103	4	8	3.45	2.76	6.2	1.77	1.03	690 (100%)	552 (89%)	1240 (99%)	354	206 (25%)	29	1	10	12	6.62	9.74	2.46	3.33	1323.87	1947.81	491.942	665.98
Group1522	rpoB	USA300HOU_0536	17	98	476	21	92	14.66	14.44	29.07	9.1	12.07	2932 (71%)	2888 (49%)	5814 (62%)	1820 (29%)	2414 (29%)	3802	2257	3653	6199	42.09	29.03	19.42	19.34	8417.16	5805.42	3883.54	3867.88
Group1523	rpoC	USA300HOU_0537	9	74	459	14	111	7.72	10.8	28.11	6.12	14.39	1544 (22%)	2160 (41%)	5622 (43%)	1224 (36%)	2878 (19%)	3732	2650	3136	6579	41.5	34.02	16.39	20.65	8299.17	6803.32	3277.61	4129.88
Group1524		USA300HOU_0538	41	140	609	54	81	35.29	20.24	36.97	23.81	10.71	7058 (90%)	4048 (89%)	7394 (83%)	4762 (81%)	2142 (60%)	0	0	0	0	2.8	2.65	1	1.34	559.944	529.947	199.976	267.992
Group1525	rpsL	USA300HOU_0539	12	105	804	23	123	10.36	15.31	48.92	10.06	16.1	2072 (83%)	3062 (80%)	9783 (93%)	2012 (78%)	3220 (87%)	379	66	72	97	20.53	27.94	9.75	12.23	4105.59	5587.44	1949.77	2445.93
Group1526	rpsG	USA300HOU_0540	11	30	327	8	40	9.49	4.43	19.84	3.58	5.24	1898 (73%)	886 (87%)	3968 (92%)	716 (88%)	1048 (93%)	175	52	16	38	11.43	15.86	2.97	4	2285.77	3171.68	593.93	799.976
Group1527	tufA	USA300HOU_0541	13	152	2026	25	163	11.18	21.95	123.07	10.92	20.96	2236 (85%)	4390 (95%)	24612 (97%)	2184 (100%)	4192 (98%)	7114	7680	3321	9701	79.4	98.93	17.63	30.58	15878.4	19784	3525.58	6115.82
Group1530	hchA	USA300HOU_0544	0	77	142	4	10	0	11.15	8.67	1.75	1.31	0	2230	1734	350	262	539	572	2121	3055	6.03	7.46	11.2	9.7	1205.88	1491.85	2239.74	1939.94
Group1533	ilvE	USA300HOU_0547	3	40	85	9	60	2.59	5.84	5.15	3.99	7.77	518	1168 (3%)	1030 (4%)	798	1554 (5%)	249	200	1320	1596	2.83	2.64	6.79	5.09	565.943	527.947	1357.84	1017.97
Group2209	sdrC	USA300HOU_0555	2	43	29	4	16	1.74	6.31	1.7	1.8	2.03	348	1262	340	360	406	5	3	7	12	0.05	0.04	0.04	0.04	9.999	7.9992	7.99906	7.99976
Group2169	sdrD	USA300HOU_0556	14	38	31	11	181	12.1	5.54	1.95	4.85	23.59	2420	1108	390	970	4718	67	53	72	131	0.76	0.7	0.39	0.42	151.985	139.986	77.9908	83.9975
Group2210	sdrE	USA300HOU_0557	11	50	137	10	38	9.43	7.27	8.3	4.36	4.83	1886	1454	1660	872	966	56	163	207	850	0.63	2.14	1.09	2.67	125.987	427.957	217.974	533.984
Group1545	hxlA	USA300HOU_0564	2	26	174	16	53	1.7	3.76	10.54	7.01	6.79	340	752	2108	1402	1358	155	135	576	1275	1.72	1.7	3.04	4.03	343.966	339.966	607.928	805.976
Group1546	hxlB	USA300HOU_0565	0	15	89	1	21	0	2.21	5.39	0.41	2.74	0	442	1078	82	548	184	221	404	1027	2.07	2.85	2.15	3.2	413.959	569.943	429.949	639.981
Group1548	proP	USA300HOU_0567	3	14	9	3	14	2.55	2.03	0.55	1.35	1.87	510	406	110	270	374	856	507	2853	2876	9.46	6.47	15.41	9.03	1891.81	1293.87	3081.64	1805.95
Group2091	vraX	USA300HOU_0572	13	46	52	568	267	11.18	6.67	3.05	249.61	34.57	2236	1334	610	49923	6914	4	8	148	117	0.05	0.12	0.74	0.41	9.999	23.9976	147.983	81.9975
Group1556		USA300HOU_0577	19	60	31	16	48	16.35	8.6	1.9	6.97	6.22	3270	1720	380	1394	1244	1053	1095	6066	12849	11.86	14.05	31.96	40.55	2371.76	2809.72	6391.25	8109.76
Group1560	eutD	USA300HOU_0581	10	19	59	6	10	8.56	2.7	3.6	2.59	1.33	1712	540 (5%)	720	518	266	206	193	491	870	2.27	2.42	2.6	2.67	453.955	483.952	519.939	533.984
Group2092		USA300HOU_0587	6	19	31	0	19	5.18	2.77	1.87	0	2.42	1036	554	374	0	484	67	34	86	87	0.76	0.45	0.49	0.26	151.985	89.991	97.9884	51.9984
Group2093		USA300HOU_0588	7	33	29	6	21	6.03	4.68	1.73	2.65	2.74	1206	936	346	530	548	26	9	14	31	0.3	0.11	0.07	0.08	59.994	21.9978	13.9983	15.9995
Group1567		USA300HOU_0606	3	14	122	2	16	2.59	2.1	7.39	0.88	2.13	518	420	1478	176	426	48	72	88	312	0.52	0.92	0.45	0.95	103.99	183.982	89.9894	189.994
Group1578		USA300HOU_0619	0	26	31	12	14	0	3.83	1.9	5.29	1.91	0	766	380	1058	382	346	359	2348	1837	3.89	4.55	12.36	5.7	777.922	909.909	2471.71	1139.97
Group1581	sarA	USA300HOU_0622	3	35	31	12	15	2.58	5.12	1.87	5.25	1.93	516	1024	374	1050	386	913	1297	7297	5781	10.16	16.8	38.12	18.33	2031.8	3359.66	7623.1	3665.89
Group1589	sitA	USA300HOU_0651	10	149	443	39	273	8.61	21.48	26.95	17.11	35.32	1722	4296	5390	3422	7064	818	55	506	346	9.21	0.7	2.68	1.07	1841.82	139.986	535.937	213.994
Group1590	sitD	USA300HOU_0652	4	43	99	15	104	3.48	6.23	6.11	6.65	13.68	696	1246	1222	1330	2736	693	27	416	285	7.77	0.34	2.16	0.88	1553.84	67.9932	431.949	175.995
Group1591	sitB	USA300HOU_0653	11	96	208	65	197	9.48	13.95	12.67	28.44	25.76	1896	2790	2534	5688	5152	428	14	411	169	4.68	0.2	2.21	0.57	935.906	39.996	441.948	113.997
Group1594	tagA	USA300HOU_0656	6	8	3	4	15	5.15	1.17	0.17	1.79	1.91	1030	234	34	358	382	63	55	78	167	0.71	0.7	0.44	0.53	141.986	139.986	87.9896	105.997
Group1596	tagG	USA300HOU_0658	0	9	19	2	27	0	1.35	1.09	0.91	3.42	0	270	218	182	684	561	512	1180	1847	6.21	6.43	6.21	5.94	1241.88	1285.87	1241.85	1187.96
Group1600	pbp4	USA300HOU_0662	7	8	26	3	13	6.06	1.14	1.64	1.3	1.73	1212	228	328	260	346	262	160	532	476	2.98	2.01	2.84	1.52	595.94	401.96	567.933	303.991
Group1601	abcA	USA300HOU_0663	3	17	14	6	17	2.62	2.59	0.91	2.59	2.18	524 (33%)	518	182	518	436	244	194	2626	1907	2.67	2.46	14.04	5.88	533.947	491.951	2807.67	1175.96
Group1602	nupC2	USA300HOU_0665	1	7	20	4	18	0.86	1.01	1.2	1.66	2.38	172	202	240	332	476	437	490	940	1942	4.86	6.3	5.01	6.14	971.903	1259.87	1001.88	1227.96
Group1604	fhuA	USA300HOU_0668	0	11	12	3	18	0	1.61	0.75	1.31	2.38	0	322	150	262	476	222	95	988	1354	2.57	1.18	5.16	4.28	513.949	235.976	1031.88	855.974
Group1605	fhuB	USA300HOU_0669	0	9	4	3	23	0	1.27	0.25	1.3	2.99	0	254	50	260	598	30	54	194	432	0.34	0.65	0.99	1.36	67.9932	129.987	197.977	271.992
Group1610		USA300HOU_0674	10	9	31	9	20	8.7	1.28	1.87	4.06	2.59	1740 (40%)	256 (56%)	374 (61%)	812 (44%)	518 (30%)	569	835	1179	2531	6.31	10.78	6.08	8.07	1261.87	2155.78	1215.86	1613.95
Group1611		USA300HOU_0675	2	9	44	6	7	1.73	1.28	2.66	2.61	0.93	346	256	532 (14%)	522	186	506	593	652	1625	5.66	7.54	3.55	5.25	1131.89	1507.85	709.916	1049.97
Group1622	ssaA	USA300HOU_0686	2	13	27	9	50	1.73	1.87	1.62	3.88	6.38	346	374	324	776	1276	426	466	2288	3339	4.75	5.98	12.17	10.54	949.905	1195.88	2433.71	2107.94
Group1633		USA300HOU_0701	2	11	15	19	50	1.71	1.59	0.87	8.4	6.59	342	318	174	1680	1318	28	41	148	367	0.32	0.51	0.76	1.15	63.9936	101.99	151.982	229.993
Group1637		USA300HOU_0705	5	64	100	21	34	4.29	9.19	6.03	9.21	4.39	858	1838	1206	1842	878	225	291	2261	3584	2.58	3.67	12.02	11.2	515.948	733.927	2403.72	2239.93
Group1638	bacA	USA300HOU_0706	2	7	10	2	22	1.72	1.02	0.59	0.87	2.79	344	204	118	174	558	1376	247	737	1084	15.41	3.34	3.94	3.45	3081.69	667.933	787.907	689.979
Group1641	mgrA	USA300HOU_0709	4	36	62	25	37	3.43	5.35	3.73	10.94	4.77	686	1070 (64%)	746 (82%)	2188 (64%)	954 (51%)	1485	1463	3548	4633	16.3	18.72	18.73	14.58	3259.67	3743.63	3745.56	2915.91
Group1649	norA	USA300HOU_0718	3	17	10	1	6	2.59	2.38	0.64	0.47	0.79	518	476	128	94	158	220	1109	313	3385	2.47	14.24	1.65	10.6	493.951	2847.72	329.961	2119.94
Group1653	fruK	USA300HOU_0722	2	5	37	4	5	1.73	0.71	2.24	1.81	0.64	346	142	448	362	128	149	83	101	73	1.57	1.07	0.51	0.24	313.969	213.979	101.988	47.9986
Group2100	fruA	USA300HOU_0723	3	21	95	1	25	2.57	3.01	5.7	0.44	3.16	514 (33%)	602 (10%)	1140 (9%)	88	632	279	301	149	165	3.07	3.93	0.79	0.53	613.939	785.921	157.981	105.997
Group1655		USA300HOU_0725	3	7	45	8	19	2.61	1.07	2.74	3.59	2.43	522	214 (29%)	548 (18%)	718	486	305	332	1236	2364	3.47	4.31	6.55	7.56	693.931	861.914	1309.85	1511.95
Group1658	saeS	USA300HOU_0728	1	21	39	12	30	0.87	3.06	2.41	5.26	3.93	174	612	482	1052	786	216	400	1650	2224	2.38	5.18	8.78	7.06	475.952	1035.9	1755.79	1411.96
Group1661	saeP	USA300HOU_0731	0	43	17	32	19	0	6.27	1.08	14.06	2.45	0	1254	216	2812	490	195	558	1339	2011	2.13	7.12	7.18	6.51	425.957	1423.86	1435.83	1301.96
Group1668		USA300HOU_0741	6	11	11	2	9	5.18	1.59	0.67	0.88	1.19	1036	318	134	176	238	58	61	133	322	0.66	0.79	0.69	1.01	131.987	157.984	137.984	201.994
Group1669		USA300HOU_0742	3	67	135	6	71	2.58	9.8	8.24	2.61	9.24	516	1960	1648 (1%)	522	1848 (1%)	990	1254	3208	7362	10.9	16.31	16.66	23.12	2179.78	3261.67	3331.61	4623.86
Group1672		USA300HOU_0745	2	28	40	19	28	1.71	4.17	2.43	8.37	3.62	342	834 (4%)	486	1674	724	238	128	364	480	2.59	1.64	2.01	1.57	517.948	327.967	401.953	313.991
Group1678	yjdL	USA300HOU_0751	3	11	22	1	38	2.58	1.59	1.35	0.42	5.05	516	318	270	84	1010	531	218	707	2135	5.71	2.81	3.73	6.64	1141.89	561.944	745.912	1327.96
Group1682	nrdE	USA300HOU_0755	5	73	283	8	161	4.28	10.54	17.26	3.51	20.86	856 (60%)	2108 (8%)	3452 (23%)	702 (13%)	4172 (5%)	358	555	2513	5871	4.03	6.98	13.24	18.43	805.919	1395.86	2647.69	3685.89
Group1683	nrdF	USA300HOU_0756	3	39	121	8	133	2.6	5.62	7.37	3.52	17.27	520	1124 (13%)	1474 (7%)	704 (13%)	3454	130	242	457	1638	1.45	3.07	2.36	5.11	289.971	613.939	471.944	1021.97
Group1684	sstA	USA300HOU_0759	1	5	7	0	1	0.86	0.72	0.42	0	0.14	172	144	84	0	28	25	31	183	334	0.25	0.4	0.95	1.01	49.995	79.992	189.978	201.994
Group1685	sstB	USA300HOU_0760	0	6	1	0	9	0	0.91	0.05	0	1.18	0	182	10	0	236	14	23	111	234	0.17	0.26	0.56	0.74	33.9966	51.9948	111.987	147.996
Group2103	sstC	USA300HOU_0761	0	4	5	0	7	0	0.61	0.3	0	0.89	0	122	60	0	178	19	17	71	168	0.21	0.23	0.39	0.56	41.9958	45.9954	77.9908	111.997
Group1686	sstD	USA300HOU_0762	0	5	30	1	7	0	0.74	1.71	0.43	0.92	0	148	342	86	184	43	64	105	354	0.47	0.82	0.57	1.12	93.9906	163.984	113.987	223.993
Group1698		USA300HOU_0776	4	30	38	5	34	3.42	4.38	2.33	2.15	4.25	684	876	466	430	850	404	385	441	1119	4.54	5.1	2.27	3.55	907.909	1019.9	453.946	709.979
Group1701	raiA	USA300HOU_0779	2	20	35	4	16	1.71	2.93	2.16	1.81	2.08	342	586 (30%)	432 (23%)	362 (50%)	416	112	78	893	1757	1.25	1.03	4.73	5.55	249.975	205.979	945.888	1109.97
Group1702	secA1	USA300HOU_0780	5	31	139	13	55	4.36	4.53	8.5	5.64	7.17	872	906 (6%)	1700 (12%)	1128	1434 (4%)	1244	914	1949	3947	13.89	11.81	10.27	12.46	2777.72	2361.76	2053.76	2491.93
Group2104	prfB	USA300HOU_0782	6	15	33	1	21	5.2	2.2	1.98	0.42	2.74	1040	440	396	84	548	485	136	276	274	5.52	1.69	1.39	0.85	1103.89	337.966	277.967	169.995
Group61	uvrB	USA300HOU_0786	9	26	41	3	12	7.77	3.83	2.47	1.33	1.58	1554 (11%)	766	494 (12%)	266	316	1041	362	486	888	11.56	4.72	2.59	2.8	2311.77	943.906	517.939	559.983
Group1705	uvrA	USA300HOU_0787	5	37	47	3	27	4.3	5.39	2.82	1.27	3.46	860	1078 (8%)	564 (11%)	254	692	1361	489	587	1166	15.32	6.23	3.19	3.61	3063.69	1245.88	637.925	721.978
Group1709		USA300HOU_0791	6	13	24	0	11	5.19	1.96	1.47	0	1.47	1038	392	294	0	294	77	92	223	501	0.86	1.19	1.14	1.64	171.983	237.976	227.973	327.99
Group1710	trxB1	USA300HOU_0792	3	42	123	14	70	2.59	6.05	7.37	6.07	9.03	518	1210	1474	1214	1806	584	493	1306	1857	6.49	6.36	6.88	5.86	1297.87	1271.87	1375.84	1171.96
Group1711		USA300HOU_0794	4	24	59	10	44	3.47	3.55	3.57	4.45	5.77	694	710	714	890	1154	156	73	373	515	1.76	0.93	2.01	1.62	351.965	185.981	401.953	323.99
Group1714	clpP	USA300HOU_0797	6	28	91	9	34	5.2	4	5.69	3.94	4.37	1040 (50%)	800 (50%)	1138 (52%)	788 (44%)	874 (38%)	728	464	791	1363	8.19	5.88	4.18	4.32	1637.84	1175.88	835.901	863.974
Group1717	gapR	USA300HOU_0801	5	28	107	12	46	4.3	4.12	6.45	5.26	6	860	824	1290	1052	1200	823	887	1191	1580	9.03	11.3	6.25	5.02	1805.82	2259.77	1249.85	1003.97
Group1718	gapA	USA300HOU_0802	8	72	493	7	48	6.89	10.29	29.82	3.09	6.18	1378 (75%)	2058 (75%)	5964 (82%)	618 (57%)	1236 (60%)	1477	1777	2570	4179	16.4	22.7	13.46	13.25	3279.67	4539.55	2691.68	2649.92
Group1719	pgk	USA300HOU_0803	0	23	83	0	30	0	3.35	4.96	0	3.89	0	670	992	0	778 (3%)	511	367	796	882	5.71	4.73	4.28	2.91	1141.89	945.905	855.899	581.983
Group1720	tpiA	USA300HOU_0804	5	38	234	14	75	4.31	5.54	14.02	6.22	9.79	862	1108	2804 (6%)	1244	1958 (1%)	427	254	676	868	4.75	3.32	3.58	2.77	949.905	663.934	715.916	553.983
Group1721	pgm	USA300HOU_0805	1	28	217	10	65	0.87	4.1	13.15	4.46	8.33	174	820 (7%)	2630 (17%)	892	1666 (3%)	603	412	733	1234	6.53	5.21	3.86	3.86	1305.87	1041.9	771.909	771.977
Group1722	eno	USA300HOU_0806	9	48	380	7	78	7.78	6.96	23.13	3.04	10.17	1556 (78%)	1392 (48%)	4626 (64%)	608 (29%)	2034 (24%)	2738	2333	1626	4862	30.34	29.96	8.6	15.33	6067.39	5991.4	1719.8	3065.91
Group1725	est	USA300HOU_0809	10	25	55	11	21	8.62	3.61	3.2	4.83	2.72	1724	722	640	966	544	327	211	860	746	3.57	2.72	4.56	2.36	713.929	543.946	911.892	471.986
Group1726	vacB	USA300HOU_0810	5	35	98	14	34	4.35	5.04	6.02	6.04	4.41	870 (20%)	1008 (3%)	1204 (20%)	1208	882	430	343	917	1771	4.74	4.54	4.94	5.57	947.905	907.909	987.883	1113.97
Group2665		USA300HOU_0812	6	1	7	0	0	5.19	0.17	0.47	0	0	1038 (100%)	34 (100%)	94 (100%)	0	0	3	0	13	0	0.04	0	0.07	0	7.9992	0	13.9983	0
Group1729	clfA	USA300HOU_0819	4	41	74	8	14	3.46	5.95	4.58	3.55	1.86	692	1190	916	710	372	54	62	795	1453	0.59	0.8	4.12	4.76	117.988	159.984	823.903	951.971
Group1732	nuc	USA300HOU_0823	1	22	25	8	61	0.87	3.18	1.52	3.54	7.98	174	636	304	708	1596	208	98	246	251	2.33	1.3	1.31	0.78	465.953	259.974	261.969	155.995
Group1733	cspC	USA300HOU_0824	1	6	11	14	12	0.87	0.85	0.67	6.18	1.61	174	170 (67%)	134 (45%)	1236 (79%)	322 (75%)	413	554	447	268	4.66	7.09	2.41	0.81	931.907	1417.86	481.943	161.995
Group1742		USA300HOU_0837	10	19	26	12	24	8.56	2.78	1.57	5.2	3.19	1712	556	314	1040	638	102	102	1209	1299	1.18	1.28	6.43	4.14	235.976	255.974	1285.85	827.975
Group1743		USA300HOU_0838	3	19	19	27	30	2.59	2.78	1.14	11.84	3.85	518	556	228	2368	770	44	60	90	241	0.48	0.73	0.51	0.74	95.9904	145.985	101.988	147.996
Group1746	metN2	USA300HOU_0847	1	14	4	1	10	0.86	2	0.24	0.44	1.3	172	400	48	88	260	139	106	3741	3069	1.48	1.35	19.44	9.76	295.97	269.973	3887.54	1951.94
Group1747	metQ2	USA300HOU_0848	0	0	15	1	3	0	0	0.92	0.44	0.38	0	0	184 (67%)	88	76 (33%)	11	15	1839	1505	0.15	0.2	9.74	4.65	29.997	39.996	1947.77	929.972
Group1748	metP2	USA300HOU_0849	0	9	7	0	7	0	1.32	0.44	0	0.92	0	264 (22%)	88	0	184	47	57	5915	4878	0.49	0.73	31.03	15.44	97.9902	145.985	6205.27	3087.91
Group2811		USA300HOU_0866	4	0	0	0	0	3.44	0	0	0	0	688	0	0	0	0	449	2	379	1	5	0.03	1.88	0.01	999.9	5.9994	375.956	1.99994
Group1749	csbD2	USA300HOU_0868	60	155	494	201	356	51.75	22.29	29.99	88.2	45.88	10350 (3%)	4458 (12%)	5998 (12%)	17640 (10%)	9176 (8%)	16	24	60	110	0.18	0.31	0.29	0.34	35.9964	61.9938	57.9932	67.998
Group1750		USA300HOU_0869	4	24	17	0	13	3.44	3.55	1.04	0	1.69	688	710	208	0	338	469	219	327	645	5.22	2.73	1.7	2	1043.9	545.945	339.96	399.988
Group1751	sufC	USA300HOU_0870	10	53	177	22	59	8.64	7.69	10.69	9.7	7.73	1728	1538 (32%)	2138 (45%)	1940 (18%)	1546 (37%)	333	216	819	1325	3.66	2.74	4.39	4.23	731.927	547.945	877.896	845.975
Group1752	sufD	USA300HOU_0871	2	18	88	4	27	1.73	2.6	5.43	1.76	3.54	346 (50%)	520 (39%)	1086 (53%)	352	708 (33%)	299	229	676	1250	3.33	2.91	3.46	3.89	665.933	581.942	691.918	777.977
Group1755	sufB	USA300HOU_0875	2	18	116	0	24	1.74	2.63	7.03	0	3.11	348 (50%)	526 (28%)	1406 (62%)	0	622 (17%)	840	652	1299	2729	9.28	8.56	6.83	8.5	1855.81	1711.83	1365.84	1699.95
Group1762	lipA	USA300HOU_0885	4	29	115	10	34	3.45	4.19	6.95	4.29	4.42	690	838 (7%)	1390 (5%)	858	884 (12%)	1212	1322	2345	4348	13.44	16.98	12.49	13.68	2687.73	3395.66	2497.71	2735.92
Group1769	dltA	USA300HOU_0893	0	18	46	4	18	0	2.64	2.68	1.76	2.3	0	528	536	352	460	565	297	1265	1086	6.21	3.89	6.62	3.4	1241.88	777.922	1323.84	679.98
Group1772	dltD	USA300HOU_0896	3	4	24	1	8	2.56	0.59	1.47	0.42	1.07	512	118	294	84	214	674	578	564	1414	7.5	7.33	2.93	4.57	1499.85	1465.85	585.931	913.973
Group1775		USA300HOU_0900	8	34	76	11	42	6.89	4.96	4.69	4.88	5.46	1378	992	938	976	1092	40	25	216	210	0.44	0.32	1.19	0.68	87.9912	63.9936	237.972	135.996
Group1776		USA300HOU_0902	0	27	78	6	31	0	3.92	4.77	2.61	4.01	0	784	954	522	802	1054	1144	769	2513	11.75	14.84	4.08	7.77	2349.77	2967.7	815.904	1553.95
Group1777	yuiF	USA300HOU_0903	8	5	1	5	23	6.88	0.74	0.06	2.2	3.03	1376	148	12	440	606	175	219	905	771	1.92	2.81	4.71	2.49	383.962	561.944	941.889	497.985
Group1787	mnhA2	USA300HOU_0912	2	10	17	1	19	1.71	1.49	1.05	0.41	2.44	342	298	210 (6%)	82	488 (5%)	328	312	790	1671	3.6	3.94	4.17	5.14	719.928	787.921	833.902	1027.97
Group1789	prsA1	USA300HOU_0914	7	1	28	4	16	6	0.14	1.7	1.72	2.12	1200	28	340	344	424	1257	1463	4046	3936	14	18.79	21.28	12.34	2799.72	3757.62	4255.5	2467.93
Group1791	rocD	USA300HOU_0916	6	13	22	1	17	5.18	1.86	1.39	0.47	2.18	1036	372 (8%)	278	94	436 (6%)	35	21	359	466	0.44	0.28	1.91	1.43	87.9912	55.9944	381.955	285.991
Group1797	pgi	USA300HOU_0921	3	59	175	9	39	2.55	8.52	10.67	3.95	5.07	510	1704 (2%)	2134 (3%)	790	1014 (3%)	1745	1466	5272	6372	19.51	18.81	27.73	20.2	3901.61	3761.62	5545.35	4039.88
Group1803	mhpD	USA300HOU_0927	4	25	64	9	46	3.48	3.62	3.94	3.97	5.97	696 (25%)	724 (4%)	788 (16%)	794 (11%)	1194 (2%)	309	368	849	1944	3.37	4.71	4.6	6.25	673.933	941.906	919.891	1249.96
Group1805	cdr	USA300HOU_0929	7	10	36	6	40	6.07	1.48	2.21	2.55	5.23	1214	296	442	510	1046	192	181	429	877	2.18	2.22	2.24	2.74	435.956	443.956	447.947	547.984
Group1809	eap	USA300HOU_0939	1	22	60	12	31	0.85	3.21	3.63	5.41	3.96	170	642	726	1082	792	49	19	383	605	0.56	0.24	1.99	1.85	111.989	47.9952	397.953	369.989
Group1810	fabH	USA300HOU_0941	11	35	104	8	28	9.53	4.99	6.36	3.52	3.64	1906 (91%)	998 (43%)	1272 (47%)	704 (25%)	728 (21%)	171	187	414	749	1.9	2.46	2.11	2.38	379.962	491.951	421.95	475.986
Group1811	fabF	USA300HOU_0942	2	15	58	9	30	1.75	2.13	3.56	3.9	3.89	350	426	712	780	778	918	1131	922	2433	10.09	14.55	4.86	7.65	2017.8	2909.71	971.885	1529.95
Group2214	oppD2	USA300HOU_0950	0	0	0	2	1	0	0	0	0.88	0.13	0	0	0	176	26	504	161	125	244	5.49	2.09	0.69	0.8	1097.89	417.958	137.984	159.995
Group2215	oppD3	USA300HOU_0951	1	0	0	2	0	0.87	0	0	0.88	0	174	0	0	176	0	477	108	115	212	5.28	1.41	0.59	0.7	1055.89	281.972	117.986	139.996
Group1817	spxA	USA300HOU_0955	14	54	266	64	55	12.04	7.85	16.19	28.06	7.29	2408 (93%)	1570 (94%)	3238 (95%)	5612 (83%)	1458 (82%)	510	667	2346	2090	5.67	8.61	12.46	6.58	1133.89	1721.83	2491.71	1315.96
Group1818	mecA2	USA300HOU_0956	13	87	329	50	89	11.25	12.59	20.09	21.99	11.71	2250 (54%)	2518 (60%)	4018 (76%)	4398 (34%)	2342 (28%)	390	368	1679	1848	4.33	4.69	8.79	5.76	865.913	937.906	1757.79	1151.97
Group1819	pepF	USA300HOU_0958	7	54	77	10	75	6.05	7.81	4.66	4.41	9.91	1210 (14%)	1562 (9%)	932 (8%)	882	1982	235	291	892	1583	2.67	3.77	4.76	5.01	533.947	753.925	951.888	1001.97
Group1831	agcs	USA300HOU_0971	1	1	0	1	4	0.86	0.15	0	0.42	0.53	172	30	0	84	106	69	15	1206	616	0.8	0.17	6.16	1.91	159.984	33.9966	1231.85	381.989
Group1833		USA300HOU_0973	1	12	16	12	11	0.87	1.63	0.97	5.27	1.48	174	326	194	1054	296	110	96	386	656	1.22	1.3	1.98	2.12	243.976	259.974	395.953	423.987
Group1837	prfC	USA300HOU_0978	8	23	46	4	22	6.85	3.36	2.72	1.75	2.87	1370	672 (4%)	544 (7%)	350	574	315	201	295	814	3.64	2.52	1.55	2.59	727.927	503.95	309.963	517.984
Group1838	terC	USA300HOU_0979	1	7	11	5	8	0.85	1.02	0.71	2.18	1.04	170	204	142	436	208	624	571	396	1291	6.93	7.33	2.09	4.1	1385.86	1465.85	417.951	819.975
Group1850	menD	USA300HOU_0991	7	22	35	4	35	6.03	3.15	2.12	1.72	4.55	1206	630	424	344	910	146	178	173	409	1.7	2.37	0.87	1.34	339.966	473.953	173.979	267.992
Group1852	menB	USA300HOU_0993	4	25	202	1	42	3.45	3.57	12.36	0.45	5.42	690 (50%)	714 (40%)	2472 (88%)	90	1084 (26%)	781	536	467	1333	8.7	6.99	2.47	4.21	1739.83	1397.86	493.942	841.975
Group67	atl	USA300HOU_0997	6	36	132	8	78	5.14	5.22	8.07	3.46	10.12	1028	1044	1614	692	2024	317	399	3655	6253	3.57	4.97	19.42	19.81	713.929	993.901	3883.54	3961.88
Group71	fmtA	USA300HOU_1001	0	9	7	12	9	0	1.31	0.42	5.37	1.11	0	262	84	1074	222	171	228	249	1480	1.92	2.87	1.34	4.62	383.962	573.943	267.968	923.972
Group72	qoxD	USA300HOU_1002	0	2	7	0	4	0	0.31	0.43	0	0.52	0	62	86	0	104	433	563	501	1072	4.84	7.14	2.55	3.31	967.903	1427.86	509.94	661.98
Group73	qoxC	USA300HOU_1003	3	23	70	0	24	2.6	3.43	4.24	0	3.07	520 (33%)	686 (17%)	848 (34%)	0	614 (4%)	1029	1010	1212	2087	11.52	12.76	6.23	6.67	2303.77	2551.74	1245.85	1333.96
Group75	qoxB	USA300HOU_1004	3	40	194	7	58	2.59	5.77	11.77	3.06	7.57	518 (67%)	1154 (40%)	2354 (58%)	612 (43%)	1514 (34%)	1463	1164	2853	5763	16.35	14.99	14.99	18.32	3269.67	2997.7	2997.65	3663.89
Group76	qoxA	USA300HOU_1005	6	51	211	10	97	5.17	7.38	12.93	4.41	12.58	1034	1476 (6%)	2586 (13%)	882 (10%)	2516 (1%)	445	313	868	1335	5.03	3.95	4.59	4.23	1005.9	789.921	917.892	845.975
Group77		USA300HOU_1007	2	3	17	20	24	1.72	0.46	1	8.67	3.25	344	92	200	1734	650	57	42	121	204	0.62	0.56	0.59	0.65	123.988	111.989	117.986	129.996
Group80	purK	USA300HOU_1010	0	6	1	0	4	0	0.89	0.07	0	0.51	0	178	14	0	102	27	14	280	2374	0.32	0.19	1.45	7.41	63.9936	37.9962	289.966	1481.96
Group1857	purC	USA300HOU_1011	0	2	0	1	1	0	0.28	0	0.43	0.13	0	56	0	86	26	37	18	166	1868	0.44	0.24	0.87	5.81	87.9912	47.9952	173.979	1161.97
Group82	purL	USA300HOU_1014	0	18	12	1	12	0	2.54	0.75	0.43	1.63	0	508 (6%)	150 (92%)	86	326 (8%)	94	35	210	2987	1.03	0.46	1.09	9.58	205.979	91.9908	217.974	1915.94
Group83	purF	USA300HOU_1015	3	12	0	0	4	2.58	1.79	0	0	0.54	516	358	0	0	108	87	42	210	2847	0.95	0.49	1.08	9.05	189.981	97.9902	215.975	1809.95
Group85	purH	USA300HOU_1017	0	14	19	1	6	0	2.02	1.15	0.44	0.74	0	404	230	88	148	92	19	184	1731	1.05	0.26	0.99	5.42	209.979	51.9948	197.977	1083.97
Group86	purD	USA300HOU_1018	2	10	9	1	9	1.73	1.49	0.56	0.45	1.18	346	298	112	90	236	38	29	343	3167	0.4	0.39	1.81	9.74	79.992	77.9922	361.957	1947.94
Group91		USA300HOU_1022	1	27	22	11	27	0.86	3.92	1.35	4.76	3.45	172	784	270	952	690	651	683	3367	3653	7.2	8.6	17.81	11.52	1439.86	1719.83	3561.58	2303.93
Group93		USA300HOU_1024	7	57	77	20	74	6.05	8.42	4.72	8.79	9.61	1210	1684	944	1758	1922	74	123	1417	2021	0.83	1.62	7.5	6.33	165.983	323.968	1499.82	1265.96
Group94	ptsH	USA300HOU_1025	2	14	108	6	23	1.72	2.02	6.51	2.6	2.99	344	404 (7%)	1302 (19%)	520	598	293	222	899	1459	3.29	2.91	4.68	4.63	657.934	581.942	935.89	925.972
Group95	ptsI	USA300HOU_1026	9	64	166	14	64	7.77	9.41	10.07	6.14	8.41	1554 (11%)	1882	2014 (9%)	1228	1682	2508	2299	4115	8590	28.05	29.57	21.53	26.86	5609.44	5913.41	4305.49	5371.84
Group99	trkA	USA300HOU_1030	4	18	41	14	15	3.49	2.65	2.53	6.19	1.98	698	530	506	1238	396	148	131	399	1004	1.62	1.75	2.12	3.2	323.968	349.965	423.95	639.981
Group100		USA300HOU_1031	1	38	53	3	41	0.86	5.46	3.19	1.33	5.37	172 (100%)	1092 (5%)	638 (15%)	266	1074 (7%)	851	896	1492	4090	9.5	11.44	7.85	12.98	1899.81	2287.77	1569.81	2595.92
Group102		USA300HOU_1035	11	55	133	19	63	9.51	7.87	8.18	8.35	8.19	1902	1574	1636	1670	1638	277	384	716	1129	3.12	4.87	3.83	3.61	623.938	973.903	765.91	721.978
Group103	pdhA	USA300HOU_1036	13	50	446	19	76	11.22	7.13	27.2	8.28	9.92	2244 (85%)	1426 (70%)	5440 (79%)	1656 (42%)	1984 (55%)	596	585	821	1692	6.61	7.44	4.32	5.3	1321.87	1487.85	863.898	1059.97
Group104	pdhB	USA300HOU_1037	4	42	127	8	57	3.49	6.04	7.73	3.52	7.35	698	1208 (29%)	1546 (28%)	704 (25%)	1470 (18%)	675	901	706	2640	7.51	11.6	3.75	8.43	1501.85	2319.77	749.912	1685.95
Group105	pdhC	USA300HOU_1038	11	51	420	12	139	9.47	7.24	25.48	5.31	18.27	1894 (91%)	1448 (47%)	5096 (60%)	1062 (25%)	3654 (53%)	742	658	766	2628	8.15	8.27	4.04	8.41	1629.84	1653.83	807.905	1681.95
Group106	pdhD	USA300HOU_1039	3	47	343	11	105	2.56	6.84	21	4.91	13.65	512	1368 (26%)	4200 (36%)	982 (18%)	2730 (7%)	2924	2695	1748	6777	32.58	34.65	9.08	21.49	6515.35	6929.31	1815.79	4297.87
Group109	potA	USA300HOU_1042	1	19	7	0	8	0.86	2.81	0.48	0	1.05	172	562	96	0	210	503	236	1122	2331	5.58	3.03	5.92	7.34	1115.89	605.939	1183.86	1467.96
Group111		USA300HOU_1044	4	33	91	13	55	3.43	4.91	5.61	5.77	7.08	686	982	1122	1154	1416	842	730	4003	5008	9.27	9.42	20.93	15.88	1853.81	1883.81	4185.51	3175.9
Group114	typA	USA300HOU_1047	6	23	70	15	50	5.17	3.31	4.27	6.56	6.43	1034	662 (4%)	854 (20%)	1312	1286 (2%)	1294	1020	878	2821	14.42	13.13	4.59	9.02	2883.71	2625.74	917.892	1803.95
Group118	pycA	USA300HOU_1052	6	46	63	12	55	5.16	6.65	3.87	5.25	7	1032 (33%)	1330 (2%)	774 (6%)	1050 (8%)	1400	647	185	2381	2847	7.34	2.39	12.31	9.2	1467.85	477.952	2461.71	1839.94
Group120	ctaB	USA300HOU_1054	3	11	34	6	15	2.61	1.64	1.97	2.61	1.92	522	328	394	522	384	937	695	1586	2777	10.38	8.97	8.39	8.73	2075.79	1793.82	1677.8	1745.95
Group128	isdA	USA300HOU_1064	3	43	80	28	132	2.6	6.14	4.81	12.33	16.93	520	1228	962	2466	3386	58	20	571	374	0.64	0.25	3.02	1.23	127.987	49.995	603.929	245.993
Group129	isdC	USA300HOU_1065	0	13	26	2	18	0	1.9	1.59	0.89	2.32	0	380	318	178	464	6	10	69	73	0.07	0.14	0.39	0.24	13.9986	27.9972	77.9908	47.9986
Group130	isdD	USA300HOU_1066	1	6	19	2	25	0.87	0.85	1.14	0.87	3.31	174	170	228	174	662	6	9	72	110	0.07	0.13	0.4	0.35	13.9986	25.9974	79.9906	69.9979
Group131	isdE	USA300HOU_1067	1	4	19	1	15	0.88	0.56	1.17	0.47	1.94	176	112	234	94	388	5	3	57	80	0.06	0.05	0.33	0.24	11.9988	9.999	65.9922	47.9986
Group132	isdF	USA300HOU_1068	0	2	4	0	15	0	0.28	0.24	0	1.89	0	56	48	0	378	13	5	38	81	0.14	0.06	0.18	0.27	27.9972	11.9988	35.9958	53.9984
Group143	trxA	USA300HOU_1080	2	13	49	20	22	1.74	1.84	2.92	8.82	2.82	348	368 (15%)	584 (45%)	1764 (20%)	564 (9%)	157	152	263	557	1.8	1.95	1.34	1.78	359.964	389.961	267.968	355.989
Group145	sdhC	USA300HOU_1083	3	11	3	0	7	2.57	1.59	0.19	0	0.92	514	318	38	0	184	279	298	205	684	3.06	3.84	1.08	2.17	612	768	216	434
Group148	sdhA	USA300HOU_1084	7	17	53	3	17	6.02	2.41	3.31	1.27	2.2	1204	482 (6%)	662 (21%)	254	440	258	339	209	628	2.83	4.51	1.17	1.98	566	902	234	396
Group1873	scc	USA300HOU_1095	2	0	5	15	8	1.72	0	0.31	6.59	1.04	344	0	62	1318	208	21	17	80	54	0.26	0.21	0.43	0.18	51.9948	41.9958	85.9899	35.9989
Group2134	hly	USA300HOU_1099	5	12	4	1	22	4.35	1.76	0.23	0.48	2.82	870	352	46	96	564	49	99	2147	2192	0.55	1.27	11.26	6.86	109.989	253.975	2251.73	1371.96
Group163	arcD2	USA300HOU_1108	7	17	17	3	7	6.02	2.51	0.95	1.36	0.91	1204 (43%)	502 (29%)	190 (65%)	272	182	17	8	54	117	0.18	0.09	0.26	0.36	35.9964	17.9982	51.9939	71.9978
Group2223	psmb2	USA300HOU_1112	0	11	31	0	0	0	1.58	1.87	0	0	0	316	374	0	0	9	82	1502	2438	0.1	1	8.04	7.75	19.998	199.98	1607.81	1549.95
Group2297	psmb1	USA300HOU_1113	0	4	4	0	0	0	0.6	0.27	0	0	0	120	54	0	0	6	41	1216	1698	0.06	0.53	6.35	5.51	11.9988	105.989	1269.85	1101.97
Group165	yjjG	USA300HOU_1114	3	8	7	7	23	2.56	1.13	0.43	3.03	2.98	512	226	86	606	596	161	167	814	2045	1.75	2.11	4.22	6.54	349.965	421.958	843.9	1307.96
Group168	mraZ	USA300HOU_1118	1	20	34	22	15	0.85	2.87	2.01	9.67	2.03	170 (100%)	574 (85%)	402 (82%)	1934 (59%)	406 (73%)	377	348	1016	788	4.22	4.54	5.35	2.55	843.916	907.909	1069.87	509.985
Group169	mraW	USA300HOU_1119	2	24	24	11	31	1.73	3.47	1.47	4.91	4.01	346	694	294	982 (9%)	802	717	669	1536	1853	8.17	8.79	8.03	5.95	1633.84	1757.82	1605.81	1189.96
Group171	pbpA	USA300HOU_1121	10	25	78	13	39	8.59	3.64	4.81	5.73	5.1	1718	728 (4%)	962 (3%)	1146	1020	238	253	220	934	2.65	3.23	1.17	2.96	529.947	645.935	233.972	591.982
Group176		USA300HOU_1125	5	44	105	24	42	4.29	6.25	6.4	10.48	5.44	858	1250	1280 (12%)	2096 (4%)	1088 (7%)	245	382	1158	2035	2.76	4.82	6.08	6.49	551.945	963.904	1215.86	1297.96
Group177	ylmF	USA300HOU_1126	0	15	56	8	24	0	2.19	3.5	3.52	3.14	0	438	700	704	628	435	344	1403	1539	4.92	4.48	7.3	4.74	983.902	895.91	1459.83	947.972
Group1880	ylmH	USA300HOU_1128	3	36	69	9	20	2.59	5.2	4.16	3.93	2.63	518	1040	832	786	526	56	120	316	475	0.63	1.59	1.72	1.53	125.987	317.968	343.959	305.991
Group180	ileS	USA300HOU_1130	3	27	79	5	35	2.59	3.91	4.73	2.2	4.56	518	782	946 (20%)	440	912	376	406	479	1548	4.22	5.14	2.64	5.06	843.916	1027.9	527.938	1011.97
Group190	carB	USA300HOU_1141	6	39	31	3	8	5.16	5.64	1.87	1.35	1.05	1032	1128	374	270	210	854	305	316	677	9.61	3.91	1.67	2.13	1921.81	781.922	333.961	425.987
Group197	gmk	USA300HOU_1147	6	21	35	15	32	5.14	3.06	2.02	6.58	4.15	1028	612	404	1316	830	500	561	1705	2157	5.52	7.31	8.98	6.74	1103.89	1461.85	1795.79	1347.96
Group199	priA	USA300HOU_1150	7	18	28	1	36	6.05	2.66	1.73	0.44	4.61	1210	532	346	88	922	174	123	134	537	1.93	1.6	0.72	1.6	385.961	319.968	143.983	319.99
Group211		USA300HOU_1162	3	26	66	6	27	2.6	3.67	4.07	2.62	3.41	520	734 (4%)	814 (11%)	524 (17%)	682 (7%)	515	607	1012	2886	5.66	7.75	5.25	9.14	1131.89	1549.85	1049.88	1827.95
Group215	fabD	USA300HOU_1166	2	18	36	4	54	1.72	2.57	2.15	1.78	6.96	344	514	430	356	1392	230	176	243	453	2.55	2.28	1.28	1.41	509.949	455.954	255.97	281.992
Group224	sucC	USA300HOU_1176	3	37	209	7	48	2.61	5.35	12.66	3.11	6.18	522 (67%)	1070 (32%)	2532 (43%)	622 (43%)	1236 (29%)	568	286	920	2116	6.42	3.66	4.9	6.61	1283.87	731.927	979.884	1321.96
Group227	sucD	USA300HOU_1177	0	11	25	5	22	0	1.59	1.57	2.26	2.85	0	318	314 (36%)	452 (20%)	570 (9%)	641	358	403	1667	7.11	4.58	2.06	5.21	1421.86	915.908	411.951	1041.97
Group228	topA	USA300HOU_1181	5	48	144	9	43	4.31	6.87	8.89	3.99	5.54	862 (20%)	1374 (15%)	1778 (35%)	798 (11%)	1108 (7%)	841	663	1136	2079	9.16	8.43	5.91	6.6	1831.82	1685.83	1181.86	1319.96
Group232	clpY	USA300HOU_1185	8	20	45	4	31	6.94	2.87	2.69	1.76	4	1388 (38%)	574 (25%)	538 (27%)	352	800 (26%)	497	267	786	2101	5.44	3.37	4.11	6.62	1087.89	673.933	821.903	1323.96
Group235	rpsB	USA300HOU_1188	40	187	1368	73	102	34.49	27.22	84.02	31.87	13.34	6898 (80%)	5444 (89%)	16803 (92%)	6374 (81%)	2668 (84%)	128	48	18	21	53.83	56.59	18.61	18.92	10764.9	11316.9	3721.56	3783.89
Group236	tsf	USA300HOU_1190	17	95	480	17	78	14.62	13.85	29.27	7.44	10.28	2924 (82%)	2770 (55%)	5854 (70%)	1488 (59%)	2056 (35%)	2992	2463	2906	7123	33.68	31.84	15.44	22.44	6735.33	6367.36	3087.64	4487.87
Group237	pyrH	USA300HOU_1191	1	15	35	4	10	0.88	2.21	2.1	1.76	1.26	176	442	420 (9%)	352	252	496	352	408	1005	5.49	4.48	2.23	3.22	1097.89	895.91	445.947	643.981
Group241	proS	USA300HOU_1195	2	17	60	4	39	1.72	2.52	3.59	1.77	5.05	344	504	718	354	1010	486	382	631	1308	5.38	5.03	3.3	4.19	1075.89	1005.9	659.922	837.975
Group242	polC	USA300HOU_1196	9	29	58	3	54	7.71	4.18	3.55	1.25	7.1	1542	836	710	250	1420	470	409	593	1656	5.26	5.25	3.08	5.13	1051.89	1049.9	615.927	1025.97
Group246	infB	USA300HOU_1201	1	21	131	5	29	0.87	3.06	7.95	2.12	3.59	174	612 (10%)	1590 (40%)	424	718 (10%)	990	699	702	1950	11.01	9.1	3.61	6.19	2201.78	1819.82	721.915	1237.96
Group251	pnp	USA300HOU_1206	10	26	92	10	55	8.7	3.71	5.61	4.38	7.22	1740 (10%)	742 (15%)	1122 (15%)	876	1444 (5%)	1247	784	1215	2873	13.62	10.09	6.44	8.93	2723.73	2017.8	1287.85	1785.95
Group252		USA300HOU_1207	12	32	92	21	76	10.28	4.74	5.59	9.24	9.92	2056	948 (3%)	1118 (21%)	1848	1984	552	709	1444	2550	6.26	9.22	7.53	8.24	1251.87	1843.82	1505.82	1647.95
Group254	ftsK	USA300HOU_1208	1	25	81	6	30	0.84	3.78	4.95	2.67	3.86	168	756	990	534	772	458	310	499	1076	5.05	4	2.73	3.33	1009.9	799.92	545.936	665.98
Group261	recA	USA300HOU_1217	7	27	49	13	28	6.06	3.92	3.04	5.65	3.72	1212	784	608 (18%)	1130	744	990	628	979	2281	10.93	8.15	5.16	7.28	2185.78	1629.84	1031.88	1455.96
Group262	cvfA	USA300HOU_1218	19	122	372	17	106	16.47	17.57	22.55	7.37	14.02	3294 (63%)	3514 (38%)	4510 (44%)	1474 (29%)	2804 (26%)	1351	966	2248	2589	15.08	12.5	11.8	8.1	3015.7	2499.75	2359.72	1619.95
Group263		USA300HOU_1219	3	3	13	14	8	2.58	0.41	0.77	6.17	1.07	516	82	154	1234	214	5	0	28	13	0.05	0	0.15	0.04	9.999	0	29.9965	7.99976
Group266	porB	USA300HOU_1222	0	7	17	1	10	0	1.03	1.03	0.43	1.31	0	206	206	86	262	188	209	757	2014	2.13	2.73	4.03	6.27	425.957	545.945	805.905	1253.96
Group273	glpK	USA300HOU_1231	0	13	38	4	26	0	1.85	2.32	1.7	3.39	0	370	464	340	678	509	176	234	645	5.49	2.31	1.23	2.03	1097.89	461.954	245.971	405.988
Group274	glpD	USA300HOU_1232	3	35	146	11	105	2.61	5.13	8.88	4.86	13.69	522 (100%)	1026 (3%)	1776 (10%)	972	2738 (1%)	418	207	4148	2231	4.66	2.63	21.71	7	931.907	525.947	4341.49	1399.96
Group282	glnR	USA300HOU_1239	1	31	95	11	26	0.87	4.5	5.74	4.82	3.47	174	900	1148	964	694	151	168	598	582	1.72	2.17	3.21	1.76	343.966	433.957	641.924	351.989
Group283	glnA	USA300HOU_1240	1	39	127	14	35	0.87	5.62	7.82	6.16	4.59	174 (100%)	1124 (13%)	1564 (22%)	1232 (29%)	918 (23%)	1293	953	2517	2412	14.28	12.32	13.27	7.69	2855.71	2463.75	2653.69	1537.95
Group291	thrA	USA300HOU_1273	2	23	26	9	38	1.72	3.4	1.54	3.91	5	344	680	308	782	1000	30	5	776	554	0.36	0.07	4.08	1.73	71.9928	13.9986	815.904	345.99
Group296	katA	USA300HOU_1277	6	32	161	13	57	5.16	4.65	9.98	5.75	7.44	1032	930	1996	1150	1488	166	95	113	281	1.86	1.26	0.57	0.86	371.963	251.975	113.987	171.995
Group299	tkt	USA300HOU_1279	5	36	101	18	52	4.32	5.19	6.14	8.01	6.62	864	1038	1228	1602	1324	966	750	1525	3569	10.86	9.82	8.16	11.03	2171.78	1963.8	1631.81	2205.93
Group304	citB	USA300HOU_1283	6	47	182	20	79	5.14	6.71	11.22	8.81	10.23	1028 (17%)	1342 (2%)	2244 (5%)	1762	2046 (6%)	980	814	1223	2593	10.81	10.42	6.35	8.07	2161.78	2083.79	1269.85	1613.95
Group308	parE	USA300HOU_1287	1	32	68	3	29	0.85	4.57	4.21	1.32	3.89	170	914 (16%)	842 (16%)	264	778	635	379	535	1165	7.08	4.98	2.86	3.63	1415.86	995.9	571.933	725.978
Group309	parC	USA300HOU_1288	2	20	36	2	16	1.71	2.97	2.18	0.9	2.13	342	594	436	180	426	500	500	381	1634	5.5	6.37	2.07	5.15	1099.89	1273.87	413.951	1029.97
Group310	alsT	USA300HOU_1290	3	21	41	3	29	2.57	3.01	2.57	1.28	3.88	514	602	514	256	776	398	465	773	1735	4.47	6.08	4	5.51	893.911	1215.88	799.906	1101.97
Group312	SAV1359	USA300HOU_1293	0	3	2	2	3	0	0.45	0.13	0.87	0.41	0	90	26	174	82	578	547	2424	3461	6.24	7.06	12.82	11.08	1247.88	1411.86	2563.7	2215.93
Group313	fmtC	USA300HOU_1294	3	20	26	14	28	2.61	2.93	1.58	6.12	3.69	522	586	316	1224	738	571	586	3138	5847	6.27	7.61	16.29	18.43	1253.87	1521.85	3257.62	3685.89
Group326	femA	USA300HOU_1309	1	37	40	6	33	0.87	5.38	2.34	2.61	4.32	174	1076	468	522	864	288	336	1033	2360	3.23	4.28	5.51	7.27	645.935	855.914	1101.87	1453.96
Group341		USA300HOU_1327	2	18	29	0	21	1.74	2.71	1.79	0	2.66	348 (50%)	542 (56%)	358 (62%)	0	532 (14%)	678	957	687	2992	7.55	12.47	3.67	9.35	1509.85	2493.75	733.913	1869.94
Group372	thyA	USA300HOU_1364	7	17	20	6	9	6.04	2.53	1.23	2.61	1.17	1208 (71%)	506 (47%)	246 (65%)	522	234	53	63	138	470	0.6	0.82	0.68	1.44	119.988	163.984	135.984	287.991
Group24	ebh	USA300HOU_1372	10	51	8	6	20	8.64	7.33	0.47	2.65	2.64	1728	1466	94	530	528	111	48	343	333	1.19	0.61	1.9	1.07	237.976	121.988	379.955	213.994
Group383		USA300HOU_1378	1	23	56	5	31	0.84	3.31	3.45	2.17	4.01	168	662	690	434	802	120	194	627	1640	1.33	2.55	3.35	5.08	265.973	509.949	669.921	1015.97
Group2424		USA300HOU_1382	36	98	558	223	311	31.04	14.32	34.17	97.63	40.27	6208 (100%)	2864 (100%)	6834 (100%)	19526 (100%)	8054 (100%)	0	0	0	0	0	0	0	0	0	0	0	0
Group386	gpsB	USA300HOU_1383	8	38	75	7	33	6.91	5.52	4.53	3.02	4.3	1382 (63%)	1104 (34%)	906 (52%)	604 (14%)	860 (30%)	172	200	1101	1316	1.88	2.61	5.76	4.05	375.962	521.948	1151.86	809.976
Group391	pbp2	USA300HOU_1388	0	54	165	11	63	0	7.79	10.09	4.87	8.05	0	1558 (4%)	2018 (5%)	974	1610	1301	962	2272	4322	14.34	12.35	11.88	13.51	2867.71	2469.75	2375.72	2701.92
Group402		USA300HOU_1398	5	25	27	18	29	4.33	3.57	1.66	7.9	3.72	866	714	332	1580	744	2400	2265	6539	7982	26.69	29.18	34.41	24.93	5337.47	5835.42	6881.19	4985.85
Group414	hup	USA300HOU_1410	4	4	54	14	3	3.42	0.6	3.3	6.18	0.41	684 (100%)	120 (100%)	660 (100%)	1236 (86%)	82 (100%)	135	118	83	183	1.52	1.54	0.47	0.56	303.97	307.969	93.9889	111.997
Group1921	engA	USA300HOU_1412	2	20	70	13	41	1.71	2.85	4.29	5.65	5.22	342	570	858	1130	1044	303	191	478	1005	3.33	2.42	2.52	3.15	665.933	483.952	503.941	629.981
Group416	rpsA	USA300HOU_1413	2	30	99	6	18	1.74	4.31	6.04	2.66	2.35	348 (100%)	862 (40%)	1208 (25%)	532 (17%)	470 (6%)	8	6	4	4	7.12	5.82	28.25	24.97	1423.86	1163.88	5649.33	4993.85
Group420	ebpS	USA300HOU_1419	2	57	114	8	37	1.73	8.43	6.83	3.6	4.83	346	1686	1366	720	966	56	70	203	405	0.61	0.92	1.07	1.27	121.988	183.982	213.975	253.992
Group2374		USA300HOU_1441	9	62	29	4	40	7.78	8.89	1.75	1.72	5.08	1556	1778	350	344	1016	26	126	32	176	0.28	1.65	0.15	0.53	55.9944	329.967	29.9965	105.997
Group2447		USA300HOU_1453	14	18	6	2	11	12.08	2.67	0.35	0.9	1.41	2416	534	70	180	282	2	65	7	40	0.02	0.84	0.04	0.15	3.9996	167.983	7.99906	29.9991
Group2375		USA300HOU_1459	7	34	7	3	10	6.03	4.96	0.45	1.28	1.3	1206	992	90	256	260	18	35	28	84	0.19	0.43	0.15	0.29	37.9962	85.9914	29.9965	57.9983
Group2558	polA	USA300HOU_1473	6	27	1	1	11	5.18	3.91	0.07	0.44	1.45	1036	782	14	88	290	2	26	10	74	0.03	0.35	0.05	0.23	5.9994	69.993	9.99882	45.9986
Group1923	srrA	USA300HOU_1494	0	10	9	1	5	0	1.47	0.54	0.43	0.63	0	294	108	86	126	324	315	528	1786	3.6	4.02	2.82	5.54	719.928	803.92	563.933	1107.97
Group437	zwf	USA300HOU_1507	3	34	50	10	34	2.56	4.85	2.98	4.39	4.49	512	970 (6%)	596	878	898	520	583	1574	2962	5.81	7.59	8.16	9.41	1161.88	1517.85	1631.81	1881.94
Group442	gnd	USA300HOU_1512	2	23	49	11	29	1.75	3.38	3.05	4.73	3.73	350	676 (4%)	610 (24%)	946	746 (17%)	977	1117	2282	4401	10.7	14.47	12.01	13.92	2139.79	2893.71	2401.72	2783.92
Group458	accC	USA300HOU_1528	9	22	52	11	42	7.74	3.16	3.11	4.86	5.51	1548 (11%)	632	622 (2%)	972	1102	625	494	600	1571	7.1	6.29	3.07	5	1419.86	1257.87	613.928	999.97
Group460	efp	USA300HOU_1530	6	39	60	18	49	5.2	5.53	3.69	7.92	6.37	1040 (17%)	1106 (5%)	738 (7%)	1584	1274	805	744	1121	1901	9.05	9.52	5.82	5.96	1809.82	1903.81	1163.86	1191.96
Group466	gcvPB	USA300HOU_1536	0	19	33	1	16	0	2.81	1.98	0.42	2.07	0	562	396	84	414	170	168	519	2124	1.86	2.23	2.74	6.67	371.963	445.955	547.935	1333.96
Group468	gcvT	USA300HOU_1538	2	16	20	3	23	1.73	2.36	1.22	1.28	2.95	346	472	244	256	590	109	138	573	1829	1.27	1.78	3.04	5.69	253.975	355.964	607.928	1137.97
Group479	gluP	USA300HOU_1551	1	15	32	4	21	0.85	2.18	1.93	1.75	2.77	170	436	386	350	554	158	207	819	1815	1.74	2.6	4.36	5.68	347.965	519.948	871.897	1135.97
Group482	pbp3	USA300HOU_1554	2	16	31	7	41	1.73	2.36	1.9	3.12	5.28	346	472	380	624	1056	146	151	437	936	1.61	1.89	2.29	2.99	321.968	377.962	457.946	597.982
Group483	sodA	USA300HOU_1555	19	82	445	31	100	16.45	12.03	27.07	13.65	12.98	3290 (37%)	2406 (29%)	5414 (44%)	2730 (10%)	2596 (6%)	554	508	1710	2231	6.2	6.53	9.12	6.97	1239.88	1305.87	1823.78	1393.96
Group489	yqfR	USA300HOU_1560	6	26	80	13	43	5.18	3.84	4.79	5.68	5.6	1036	768	958	1136	1120	174	190	601	877	1.95	2.47	3.17	2.84	389.961	493.951	633.925	567.983
Group492	rpoD	USA300HOU_1563	7	41	112	5	35	6.01	6.08	6.94	2.25	4.66	1202 (14%)	1216 (20%)	1388 (38%)	450 (20%)	932 (3%)	972	637	953	1934	10.88	8.18	4.89	6.1	2175.78	1635.84	977.885	1219.96
Group493	dnaG	USA300HOU_1564	4	43	81	9	31	3.42	6.17	4.96	3.93	3.99	684 (75%)	1234 (28%)	992 (22%)	786 (33%)	798 (26%)	625	450	1110	1911	6.97	5.85	5.81	6.1	1393.86	1169.88	1161.86	1219.96
Group495	glyS	USA300HOU_1566	2	29	88	26	33	1.72	4.22	5.38	11.47	4.39	344	844 (17%)	1076 (26%)	2294 (15%)	878 (21%)	928	901	2267	3627	10.3	11.6	11.99	11.37	2059.79	2319.77	2397.72	2273.93
Group502		USA300HOU_1574	6	21	71	1	20	5.18	3.03	4.36	0.44	2.57	1036	606	872 (4%)	88	514	522	230	717	905	5.77	2.94	3.71	2.86	1153.88	587.941	741.912	571.983
Group504	rpsU	USA300HOU_1576	7	29	104	79	23	6.06	4.3	6.37	34.7	3.07	1212 (100%)	860 (100%)	1274 (100%)	6940 (99%)	614 (100%)	0	0	2	0	1.73	2.9	0.74	0.55	345.965	579.942	147.983	109.997
Group509	dnaK	USA300HOU_1581	6	68	365	15	44	5.15	9.86	22.04	6.54	5.74	1030 (33%)	1972 (26%)	4408 (51%)	1308 (13%)	1148 (16%)	1451	848	1309	1621	16.27	10.8	6.89	5.22	3253.67	2159.78	1377.84	1043.97
Group510	grpE	USA300HOU_1582	6	36	104	11	22	5.17	5.1	6.3	4.78	2.89	1034	1020	1260	956	578	226	181	704	690	2.44	2.3	3.7	2.2	487.951	459.954	739.913	439.987
Group511	hrcA	USA300HOU_1583	5	16	57	9	15	4.34	2.29	3.46	3.89	1.9	868	458	692	778	380	710	746	2456	2251	7.88	9.71	13.01	7.14	1575.84	1941.81	2601.69	1427.96
Group513	lepA	USA300HOU_1586	3	24	36	5	17	2.6	3.58	2.08	2.19	2.16	520	716	416	438	432	961	706	813	1853	10.59	9.06	4.24	5.96	2117.79	1811.82	847.9	1191.96
Group520	yqeK	USA300HOU_1594	4	6	37	7	41	3.47	0.87	2.21	3.09	5.42	694	174	442	618	1084	96	90	216	555	1.11	1.15	1.09	1.77	221.978	229.977	217.974	353.989
Group521	nadD	USA300HOU_1595	6	13	25	2	19	5.19	1.89	1.56	0.88	2.46	1038	378	312	176	492	53	52	76	268	0.63	0.66	0.4	0.82	125.987	131.987	79.9906	163.995
Group541	alaS	USA300HOU_1618	7	36	89	8	47	6.04	5.24	5.43	3.53	6.16	1208	1048	1086	706	1232 (2%)	374	336	337	989	4.02	4.35	1.79	3.14	803.92	869.913	357.958	627.981
Group542	recD	USA300HOU_1619	8	24	32	2	18	6.94	3.51	1.96	0.86	2.36	1388	702	392 (16%)	172	472	99	124	175	506	1.07	1.63	0.92	1.67	213.979	325.967	183.978	333.99
Group1931		USA300HOU_1624	9	31	61	18	23	7.71	4.53	3.7	7.83	2.98	1542	906	740	1566	596	8	6	24	39	0.1	0.08	0.13	0.13	19.998	15.9984	25.9969	25.9992
Group1932	csbD	USA300HOU_1625	150	458	583	286	282	129.31	66.61	35.53	125.45	36.71	25862	13321	7106	25091	7342	16	23	86	143	0.19	0.29	0.44	0.45	37.9962	57.9942	87.9896	89.9973
Group549	aspS	USA300HOU_1628	2	13	49	4	32	1.72	1.85	2.94	1.71	4.26	344	370	588 (12%)	342	852	541	402	372	1708	6.1	5.17	1.92	5.39	1219.88	1033.9	383.955	1077.97
Group552	relA2	USA300HOU_1632	3	31	21	7	32	2.58	4.6	1.32	3.06	4.18	516 (33%)	920	264	612	836	474	435	1553	1953	5.24	5.64	8.11	6.08	1047.9	1127.89	1621.81	1215.96
Group556	secD	USA300HOU_1636	4	23	34	5	41	3.44	3.36	2	2.2	5.32	688	672	400	440	1064	702	715	1397	3007	7.81	9.31	7.31	9.46	1561.84	1861.81	1461.83	1891.94
Group558	tgt	USA300HOU_1638	10	30	106	12	56	8.58	4.33	6.48	5.27	7.22	1716 (30%)	866 (30%)	1296 (54%)	1054 (25%)	1444 (13%)	1193	823	472	1422	13.1	10.7	2.5	4.54	2619.74	2139.79	499.941	907.973
Group560	ruvB	USA300HOU_1640	8	12	44	1	23	6.89	1.73	2.72	0.44	2.98	1378	346	544	88	596	334	121	242	445	3.75	1.52	1.25	1.43	749.925	303.97	249.971	285.991
Group564	rpmA	USA300HOU_1644	6	29	86	6	23	5.18	4.21	5.27	2.68	2.97	1036 (100%)	842 (72%)	1054 (65%)	536 (33%)	594 (48%)	68	18	23	19	16.38	20.77	7.11	6.35	3275.67	4153.58	1421.83	1269.96
Group567		USA300HOU_1645	7	32	47	3	16	6	4.66	2.86	1.29	2.07	1200	932 (3%)	572 (17%)	258	414	3545	3285	3274	4527	39.88	42.75	17.5	14.35	7975.2	8549.15	3499.59	2869.91
Group568	rplU	USA300HOU_1646	8	47	196	17	40	6.89	7.01	11.92	7.42	5.23	1378 (25%)	1402 (28%)	2384 (32%)	1484 (24%)	1046 (38%)	4	1	2	5	29.17	25.84	12.55	10.9	5833.42	5167.48	2509.7	2179.93
Group575	folC	USA300HOU_1654	7	18	33	4	25	6.01	2.49	2.14	1.75	3.24	1202	498	428	350	648	216	278	317	964	2.33	3.6	1.65	3.11	465.953	719.928	329.961	621.981
Group576	valS	USA300HOU_1655	3	37	97	4	74	2.6	5.32	5.87	1.76	9.59	520	1064 (3%)	1174 (11%)	352	1918	659	389	553	1268	7.13	4.92	2.9	3.99	1425.86	983.902	579.932	797.976
Group584	hemA	USA300HOU_1664	14	55	219	15	55	12.11	7.93	13.35	6.62	7.17	2422 (57%)	1586 (36%)	2670 (61%)	1324 (20%)	1434 (13%)	1006	948	3326	4064	11.22	12.22	17.58	12.64	2243.78	2443.76	3515.59	2527.92
Group587	clpX	USA300HOU_1666	8	47	140	8	35	6.85	6.73	8.56	3.44	4.52	1370 (13%)	1346 (9%)	1712 (29%)	688	904 (6%)	1175	861	941	2598	13.19	10.96	5.09	8.22	2637.74	2191.78	1017.88	1643.95
Group588	tig	USA300HOU_1667	15	105	510	26	62	12.97	15.32	31.07	11.52	8.13	2594 (47%)	3064 (41%)	6214 (58%)	2304 (42%)	1626 (21%)	911	1136	871	2357	10.19	14.61	4.68	7.44	2037.8	2921.71	935.89	1487.96
Group591	dnaI	USA300HOU_1671	8	4	7	0	11	6.87	0.57	0.44	0	1.42	1374	114	88	0	284	113	95	345	693	1.23	1.22	1.8	2.18	245.975	243.976	359.958	435.987
Group593	dnaB	USA300HOU_1672	0	7	15	2	13	0	0.98	0.9	0.88	1.67	0	196	180	176	334	236	160	1010	1430	2.63	2.07	5.23	4.38	525.947	413.959	1045.88	875.974
Group594	nrdR	USA300HOU_1673	2	6	15	1	8	1.71	0.86	0.98	0.45	1.06	342	172	196	90	212	297	241	1208	1733	3.43	3.1	6.41	5.44	685.931	619.938	1281.85	1087.97
Group604	aapA	USA300HOU_1683	0	10	11	3	20	0	1.47	0.67	1.3	2.53	0	294	134	260	506	468	302	1253	1696	5.16	3.93	6.65	5.31	1031.9	785.921	1329.84	1061.97
Group605	pykA	USA300HOU_1684	0	21	97	7	37	0	2.96	5.9	3.11	4.82	0	592	1180 (7%)	622	964 (3%)	940	974	925	3063	10.36	12.51	4.95	9.9	2071.79	2501.75	989.883	1979.94
Group606	pfkA	USA300HOU_1685	1	26	96	7	40	0.85	3.67	5.84	3.02	5.24	170	734	1168 (2%)	604	1048	358	401	547	1414	4.07	5.24	2.89	4.53	813.919	1047.9	577.932	905.973
Group608	accD	USA300HOU_1687	1	6	18	1	11	0.86	0.89	1.13	0.45	1.43	172	178	226	90	286	443	207	539	772	5	2.71	2.87	2.4	999.9	541.946	573.932	479.986
Group609	maeB	USA300HOU_1688	0	19	31	3	23	0	2.75	1.92	1.35	3.02	0	550	384	270	604	495	284	501	839	5.5	3.61	2.64	2.68	1099.89	721.928	527.938	535.984
Group1945		USA300HOU_1693	3	21	37	8	16	2.63	2.94	2.23	3.46	2.14	526	588	446	692	428	110	131	2092	1270	1.19	1.73	11.14	3.99	237.976	345.965	2227.74	797.976
Group616	uspA_1	USA300HOU_1697	1	14	15	15	7	0.84	1.93	0.9	6.59	0.95	168	386	180	1318	190	113	69	999	1266	1.28	0.83	5.35	3.96	255.974	165.983	1069.87	791.976
Group617	ackA	USA300HOU_1698	2	14	31	4	31	1.73	2.06	1.9	1.73	3.99	346	412	380	346	798 (3%)	521	416	357	1152	5.77	5.3	1.89	3.75	1153.88	1059.89	377.955	749.978
Group623	ezrA	USA300HOU_1705	1	27	30	5	23	0.87	3.86	1.77	2.22	2.98	174	772	354	444	596	559	782	1846	3883	6.25	10.05	9.77	12.28	1249.88	2009.8	1953.77	2455.93
Group625	rpsD	USA300HOU_1707	8	53	345	13	44	6.84	7.65	21.15	5.69	5.73	1368 (75%)	1530 (85%)	4230 (96%)	1138 (85%)	1146 (89%)	14	2	1	11	53.73	44.96	12.08	18.94	10744.9	8991.1	2415.71	3787.89
Group628		USA300HOU_1711	0	4	1	1	5	0	0.61	0.06	0.41	0.64	0	122	12	82	128	9	7	2122	493	0.1	0.1	11.17	1.53	19.998	19.998	2233.74	305.991
Group629	serA	USA300HOU_1712	4	6	0	0	5	3.45	0.8	0	0	0.63	690	160	0	0	126	42	20	1225	711	0.46	0.26	6.52	2.27	91.9908	51.9948	1303.85	453.986
Group630		USA300HOU_1714	0	9	4	2	5	0	1.29	0.23	0.88	0.63	0	258	46	176	126	44	32	1086	958	0.49	0.43	5.64	2.95	97.9902	85.9914	1127.87	589.982
Group634	tyrS	USA300HOU_1717	1	8	34	0	12	0.87	1.2	2.09	0	1.58	174 (100%)	240 (13%)	418 (24%)	0	316	277	252	187	1969	3.02	3.23	1	6.17	603.94	645.935	199.976	1233.96
Group1948	isdH	USA300HOU_1720	3	10	6	2	8	2.58	1.41	0.37	0.86	1.09	516	282	74	172	218	192	6	521	62	2.22	0.07	2.76	0.2	443.956	13.9986	551.935	39.9988
Group635	fhs	USA300HOU_1721	2	39	78	7	33	1.73	5.75	4.7	3.15	4.26	346	1150	940 (4%)	630	852	747	239	716	2263	8.3	3.04	3.8	7.15	1659.83	607.939	759.91	1429.96
Group639	ccpA	USA300HOU_1725	0	25	52	10	33	0	3.58	3.16	4.45	4.32	0	716	632 (12%)	890	864 (3%)	382	578	1923	2593	4.16	7.26	10.14	8.23	831.917	1451.85	2027.76	1645.95
Group640	aroA	USA300HOU_1727	2	11	35	0	16	1.7	1.56	2.09	0	2.03	340	312 (9%)	418 (17%)	0	406	273	231	3222	2413	3.02	2.98	17.01	7.6	603.94	595.94	3401.6	1519.95
Group641		USA300HOU_1728	5	54	53	7	11	4.37	7.74	3.23	3.06	1.45	874	1548	646	612	290	48	74	261	550	0.49	0.95	1.36	1.65	97.9902	189.981	271.968	329.99
Group642		USA300HOU_1729	3	23	106	19	24	2.59	3.29	6.3	8.36	3.02	518 (67%)	658 (48%)	1260 (62%)	1672	604 (4%)	519	655	1607	3934	5.66	8.43	8.69	12.44	1131.89	1685.83	1737.79	2487.93
Group644	ftsK	USA300HOU_1731	3	55	129	17	105	2.6	7.97	7.71	7.52	13.67	520	1594	1542	1504	2734	460	363	393	1121	5.04	4.64	2.13	3.6	1007.9	927.907	425.95	719.978
Group652	trmB	USA300HOU_1738	6	11	16	1	19	5.21	1.52	0.96	0.44	2.47	1042	304	192	88	494	318	340	603	1169	3.64	4.36	3.13	3.59	728	872	626	718
Group653		USA300HOU_1739	8	30	115	7	57	6.91	4.38	6.93	3.11	7.16	1382 (25%)	876 (20%)	1386 (21%)	622	1432 (18%)	677	593	813	1306	7.52	7.59	4.26	4.08	1503.85	1517.85	851.899	815.976
Group655		USA300HOU_1742	2	20	67	8	40	1.73	2.94	4.07	3.54	5.22	346	588	814	708	1044	259	250	1013	1869	2.81	3.25	5.46	5.85	561.944	649.935	1091.87	1169.96
Group656		USA300HOU_1743	5	34	76	23	26	4.33	5.01	4.62	10.03	3.31	866	1002	924	2006	662	53	91	423	1096	0.59	1.18	2.24	3.43	117.988	235.976	447.947	685.979
Group657	rsuA	USA300HOU_1744	6	7	17	4	11	5.13	0.98	1.05	1.77	1.42	1026	196	210	354	284	66	99	139	508	0.71	1.25	0.75	1.65	141.986	249.975	149.982	329.99
Group658		USA300HOU_1745	1	12	12	1	20	0.86	1.74	0.71	0.43	2.55	172	348 (8%)	142	86	510	497	395	1298	2207	5.43	5.23	6.75	6.99	1085.89	1045.9	1349.84	1397.96
Group10	fmtB	USA300HOU_1747	3	39	0	4	25	2.58	5.61	0	1.77	3.29	516	1122	0	354	658	44	53	110	236	0.52	0.68	0.58	0.74	103.99	135.986	115.986	147.996
Group662	leuS	USA300HOU_1749	6	12	35	5	23	5.15	1.73	2.16	2.18	3.04	1030	346	432 (3%)	436	608	1245	404	487	1207	13.75	5.25	2.51	3.77	2749.73	1049.9	501.941	753.977
Group663		USA300HOU_1750	4	11	20	6	28	3.42	1.51	1.18	2.64	3.67	684	302	236	528	734	317	462	638	1517	3.53	6.02	3.43	4.78	705.929	1203.88	685.919	955.971
Group666	rot	USA300HOU_1753	2	4	18	15	10	1.74	0.58	1.04	6.59	1.3	348	116	208	1318	260	111	101	194	318	1.26	1.35	1.07	0.96	251.975	269.973	213.975	191.994
Group1952		USA300HOU_1765	8	28	45	25	52	6.92	4.09	2.74	10.89	6.69	1384	818	548	2178	1338	423	495	1961	2596	4.71	6.47	10.22	8.16	941.906	1293.87	2043.76	1631.95
Group676	tal	USA300HOU_1770	3	75	112	28	96	2.58	10.88	6.84	12.33	12.69	516	2176	1368	2466	2538	273	417	774	1394	2.96	5.24	4.03	4.29	591.941	1047.9	805.905	857.974
Group679		USA300HOU_1776	4	12	36	6	14	3.48	1.77	2.2	2.69	1.77	696	354	440	538	354	257	381	1235	1463	2.86	5	6.52	4.59	571.943	999.9	1303.85	917.972
Group680	metK	USA300HOU_1777	8	11	52	10	34	6.9	1.6	3.18	4.36	4.58	1380	320	636	872	916	1041	596	3377	2891	11.52	7.57	17.67	9.08	2303.77	1513.85	3533.58	1815.95
Group696	ecsB	USA300HOU_1828	1	17	30	7	14	0.86	2.42	1.74	3.09	1.81	172	484	348	618	362	194	190	962	1550	2.07	2.46	5.08	4.96	413.959	491.951	1015.88	991.97
Group702	prsA2	USA300HOU_1833	1	51	96	50	89	0.86	7.33	5.8	21.89	11.58	172	1466	1160	4378	2316	131	128	744	1108	1.39	1.67	4	3.49	277.972	333.967	799.906	697.979
Group704		USA300HOU_1835	1	25	44	1	33	0.87	3.61	2.61	0.45	4.19	174	722	522	90	838	306	342	931	2590	3.46	4.46	4.83	8.21	691.931	891.911	965.886	1641.95
Group705	yhaO	USA300HOU_1836	0	13	9	3	12	0	1.9	0.53	1.31	1.55	0	380	106	262	310	254	264	1166	2055	2.8	3.4	6.16	6.39	559.944	679.932	1231.85	1277.96
Group706		USA300HOU_1838	7	34	123	5	25	6.06	4.97	7.44	2.19	3.32	1212 (57%)	994 (38%)	1488 (63%)	438	664 (40%)	156	294	231	637	1.75	3.79	1.16	2.03	349.965	757.924	231.973	405.988
Group708		USA300HOU_1841	3	8	19	9	23	2.6	1.18	1.12	3.96	2.97	520	236	224 (11%)	792	594 (13%)	442	491	312	800	4.88	6.23	1.61	2.5	975.902	1245.88	321.962	499.985
Group716		USA300HOU_1849	8	62	107	12	64	6.98	9.05	6.47	5.26	8.34	1396	1810	1294	1052	1668	207	304	960	1880	2.24	4.01	4.91	6.05	447.955	801.92	981.884	1209.96
Group722	perR	USA300HOU_1856	2	13	12	12	7	1.71	1.84	0.71	5.27	0.9	342	368	142	1054	180	200	240	227	374	2.22	3.12	1.18	1.21	443.956	623.938	235.972	241.993
Group736	pfpI	USA300HOU_1870	21	54	211	29	43	18.14	7.93	12.81	12.72	5.56	3628	1586	2562 (3%)	2544	1112	142	172	656	1416	1.54	2.16	3.36	4.45	307.969	431.957	671.921	889.973
Group741	pepS	USA300HOU_1874	6	20	47	10	46	5.2	2.8	2.89	4.48	5.97	1040	560	578	896	1194	259	108	517	937	2.91	1.41	2.7	3.03	581.942	281.972	539.936	605.982
Group743		USA300HOU_1877	10	76	151	33	82	8.64	11.01	9.11	14.37	10.56	1728 (30%)	2202 (16%)	1822 (25%)	2874 (3%)	2112 (9%)	82	87	503	500	0.9	1.13	2.72	1.6	179.982	225.977	543.936	319.99
Group744		USA300HOU_1878	2	17	16	3	5	1.73	2.44	1.01	1.35	0.64	346	488	202	270	128	217	312	705	1610	2.44	4.09	3.72	5.01	487.951	817.918	743.912	1001.97
Group745	yihY	USA300HOU_1879	0	22	2	6	6	0	3.2	0.12	2.58	0.82	0	640	24	516	164	134	188	674	1618	1.52	2.43	3.65	5.11	303.97	485.951	729.914	1021.97
Group747	vraS	USA300HOU_1881	7	9	15	0	8	6.06	1.31	0.89	0	1.04	1212 (57%)	262	178 (13%)	0	208	41	56	193	371	0.43	0.73	1.03	1.13	85.9914	145.985	205.976	225.993
Group751	map1	USA300HOU_1884	6	6	23	4	14	5.2	0.82	1.38	1.73	1.76	1040	164	276	346	352	286	227	390	669	3.24	3	2.09	2.06	647.935	599.94	417.951	411.988
Group754	ftnA	USA300HOU_1891	10	32	51	12	6	8.66	4.57	3.11	5.27	0.77	1732	914	622	1054	154	296	344	58	66	3.26	4.44	0.3	0.19	651.935	887.911	59.9929	37.9989
Group757		USA300HOU_1895	1	1	7	7	2	0.87	0.14	0.43	3.04	0.29	174	28	86	608	58	117	79	1754	1734	1.33	1.07	9.29	5.41	265.973	213.979	1857.78	1081.97
Group761	gatB	USA300HOU_1900	3	34	105	6	55	2.58	4.99	6.61	2.59	7.12	516 (67%)	998 (6%)	1322 (32%)	518	1424 (4%)	466	818	377	2069	5.27	10.53	2	6.51	1053.89	2105.79	399.953	1301.96
Group762	gatA	USA300HOU_1901	0	28	111	4	32	0	4.05	6.83	1.73	4.09	0	810 (21%)	1366 (40%)	346 (25%)	818 (9%)	513	464	714	1321	5.64	5.93	3.7	4.25	1127.89	1185.88	739.913	849.975
Group763	gatC	USA300HOU_1902	5	29	51	34	55	4.32	4.25	3.07	15.02	7.23	864 (60%)	850 (17%)	614 (22%)	3004 (29%)	1446 (13%)	50	44	125	135	0.54	0.64	0.67	0.44	107.989	127.987	133.984	87.9974
Group767	pcrA	USA300HOU_1906	4	22	44	2	31	3.45	3.25	2.68	0.86	4.1	690	650	536 (2%)	172	820	477	220	483	1080	5.32	2.71	2.5	3.36	1063.89	541.946	499.941	671.98
Group770	purB	USA300HOU_1909	2	18	50	6	27	1.69	2.64	3.04	2.66	3.53	338	528 (6%)	608 (10%)	532 (17%)	706	202	228	451	2005	2.23	2.98	2.29	6.29	445.955	595.94	457.946	1257.96
Group1965	sspB2	USA300HOU_1910	7	25	15	6	55	6.04	3.6	0.95	2.65	7.03	1208	720	190	530	1406	26	34	49	140	0.29	0.47	0.26	0.45	57.9942	93.9906	51.9939	89.9973
Group780	ppaC	USA300HOU_1921	1	8	16	4	13	0.87	1.15	0.97	1.76	1.66	174	230	194	352	332	580	606	1559	2211	6.4	7.84	8.12	7.06	1279.87	1567.84	1623.81	1411.96
Group2230	mapW2	USA300HOU_1942	0	12	4	14	17	0	1.83	0.24	6.19	2.2	0	366	48	1238	440	7	5	104	113	0.06	0.07	0.54	0.35	11.9988	13.9986	107.987	69.9979
Group2301	scn	USA300HOU_1946	3	50	30	251	131	2.6	7.18	1.78	110.35	17.03	520	1436	356	22070	3406	103	236	742	1341	1.16	3.01	3.89	4.2	231.977	601.94	777.908	839.975
Group2489	chp	USA300HOU_1947	3	19	7	154	87	2.57	2.79	0.46	67.97	11.35	514	558	92	13594	2270	49	107	78	137	0.55	1.4	0.42	0.43	109.989	279.972	83.9901	85.9974
Group2220		USA300HOU_1957	4	0	0	6	19	3.44	0	0	2.65	2.51	688	0	0	530	502	848	249	73	171	9.41	3.26	0.38	0.54	1881.81	651.935	75.991	107.997
Group2272		USA300HOU_1959	3	0	0	4	19	2.58	0	0	1.79	2.39	516	0	0	358	478	843	296	33	85	9.36	3.83	0.18	0.27	1871.81	765.923	35.9958	53.9984
Group2325		USA300HOU_1992	6	0	0	0	6	5.14	0	0	0	0.77	1028	0	0	0	154	285	57	76	54	3.15	0.76	0.4	0.17	629.937	151.985	79.9906	33.999
Group47		USA300HOU_2000	2	9	6	1	3	1.75	1.32	0.36	0.45	0.37	350	264	72	90	74	451	74	136	37	5.04	0.94	0.74	0.12	1007.9	187.981	147.983	23.9993
Group800	lukF	USA300HOU_2011	1	22	14	24	47	0.87	3.23	0.86	10.54	6.11	174	646	172	2108	1222	10	41	213	320	0.09	0.56	1.12	1.01	17.9982	111.989	223.974	201.994
Group1968	lukS	USA300HOU_2013	1	31	31	21	21	0.85	4.55	1.93	9.13	2.7	170	910	386	1826	540	12	10	155	108	0.13	0.13	0.82	0.37	25.9974	25.9974	163.981	73.9978
Group1969	argE	USA300HOU_2014	8	19	107	2	23	6.91	2.8	6.55	0.91	3	1382	560	1310	182	600	21	13	228	206	0.23	0.19	1.18	0.63	45.9954	37.9962	235.972	125.996
Group802	groEL	USA300HOU_2024	2	10	63	7	16	1.73	1.43	3.74	3.11	2.06	346	286	748 (16%)	622	412 (6%)	1190	545	768	1685	13.1	7.06	3.99	5.34	2619.74	1411.86	797.906	1067.97
Group2233	hld	USA300HOU_2031	1	20	40	7	10	0.85	2.91	2.39	3.05	1.32	170	582	478	610	264	0	0	0	0	0	0	0	0	0	0	0	0
Group2153	agrC	USA300HOU_2034	0	23	34	1	33	0	3.3	2.01	0.43	4.3	0	660	402	86	860	531	1003	4146	8398	5.86	12.97	21.97	26.3	1171.88	2593.74	4393.48	5259.84
Group809	agrA	USA300HOU_2035	0	8	21	1	19	0	1.19	1.25	0.43	2.53	0	238	250	86	506	497	1109	3718	7134	5.36	14.14	19.66	22.48	1071.89	2827.72	3931.54	4495.87
Group810	frk	USA300HOU_2037	6	14	19	1	13	5.2	2.08	1.14	0.42	1.62	1040	416	228	84	324	71	86	201	384	0.74	1.1	1.06	1.21	147.985	219.978	211.975	241.993
Group827	leuD	USA300HOU_2055	6	7	0	0	2	5.18	1	0	0	0.27	1036	200	0	0	54	43	16	256	343	0.49	0.22	1.31	1.06	97.9902	43.9956	261.969	211.994
Group828	ilvA2	USA300HOU_2056	1	3	1	1	3	0.87	0.44	0.07	0.41	0.39	174	88	14	82	78	41	18	1378	1700	0.43	0.21	7.48	5.41	85.9914	41.9958	1495.82	1081.97
Group832	rpoF	USA300HOU_2059	5	57	93	11	47	4.3	8.31	5.63	4.73	6.21	860	1662	1126 (1%)	946	1242	189	335	728	2372	2.13	4.22	3.7	7.56	425.957	843.916	739.913	1511.95
Group833	rsbW	USA300HOU_2060	4	51	86	9	39	3.47	7.34	5.25	3.94	5.03	694 (50%)	1468 (51%)	1050 (59%)	788 (44%)	1006 (64%)	151	150	780	1492	1.61	2.07	4.22	4.65	321.968	413.959	843.9	929.972
Group834	rsbV	USA300HOU_2061	8	43	42	7	33	6.89	6.19	2.51	3.07	4.22	1378	1238	502	614	844	190	205	1073	2332	2.07	2.64	5.62	7.37	413.959	527.947	1123.87	1473.96
Group844		USA300HOU_2076	4	60	76	30	96	3.5	8.77	4.67	13.19	12.45	700	1754 (15%)	934 (11%)	2638	2490 (5%)	1348	1186	1061	1998	15.06	15.32	5.5	6.34	3011.7	3063.69	1099.87	1267.96
Group852	oxaI	USA300HOU_2087	2	28	50	19	69	1.72	4.06	3.07	8.31	9.2	344	812	614	1662	1840	1340	1329	2270	3554	14.87	17.08	12.07	11.25	2973.7	3415.66	2413.72	2249.93
Group856	murA	USA300HOU_2090	3	45	78	9	44	2.61	6.5	4.72	3.97	5.66	522	1300	944	794	1132 (2%)	699	428	1005	1712	7.64	5.55	5.17	5.42	1527.85	1109.89	1033.88	1083.97
Group857		USA300HOU_2091	3	17	48	4	54	2.61	2.5	2.96	1.72	6.9	522	500	592	344	1380	13	14	47	87	0.12	0.19	0.24	0.27	23.9976	37.9962	47.9943	53.9984
Group859	atpD	USA300HOU_2093	6	33	122	3	63	5.21	4.8	7.45	1.32	8.13	1042 (33%)	960 (12%)	1490 (36%)	264	1626 (6%)	1404	905	1047	2467	15.37	11.49	5.45	8.02	3073.69	2297.77	1089.87	1603.95
Group862	atpA	USA300HOU_2095	8	30	140	4	83	6.86	4.36	8.45	1.7	10.63	1372 (38%)	872 (47%)	1690 (55%)	340 (25%)	2126 (39%)	1615	743	1422	2916	17.68	9.47	7.54	9.01	3535.65	1893.81	1507.82	1801.95
Group864	atpF	USA300HOU_2097	1	17	69	1	40	0.87	2.5	4.28	0.41	5.13	174	500	856 (13%)	82	1026 (3%)	401	230	740	1358	4.43	3.06	3.78	4.41	885.911	611.939	755.911	881.974
Group866	atpB	USA300HOU_2099	2	15	34	5	44	1.73	2.19	2.06	2.26	5.71	346	438	412	452	1142	399	330	1062	1617	4.48	4.33	5.62	5.05	895.91	865.913	1123.87	1009.97
Group869	glyA	USA300HOU_2103	5	31	102	23	65	4.32	4.5	6.23	10.22	8.48	864	900 (6%)	1246 (13%)	2044	1696 (5%)	773	316	1181	1601	8.73	3.99	6.25	5.07	1745.83	797.92	1249.85	1013.97
Group871		USA300HOU_2104	3	9	40	8	18	2.59	1.4	2.38	3.52	2.32	518	280	476	704	464	750	714	4253	5769	8.4	9.3	22.36	17.9	1679.83	1859.81	4471.47	3579.89
Group873	prfA	USA300HOU_2106	4	23	50	2	20	3.44	3.37	3.01	0.88	2.61	688	674	602 (4%)	176	522	695	456	374	827	7.65	6.01	1.92	2.58	1529.85	1201.88	383.955	515.985
Group876	rho	USA300HOU_2109	8	42	81	6	41	6.89	5.99	4.93	2.61	5.38	1378	1198	986 (9%)	522	1076	1047	675	1182	2027	11.54	8.65	6.09	6.29	2307.77	1729.83	1217.86	1257.96
Group877	aldA	USA300HOU_2110	3	95	506	21	81	2.58	13.62	30.66	9.33	10.49	516	2724	6132	1866	2098	143	108	582	1406	1.6	1.43	3.17	4.42	319.968	285.971	633.925	883.973
Group880	murZ	USA300HOU_2112	6	22	58	7	22	5.18	3.22	3.6	3.12	2.89	1036	644	720	624	578	523	280	751	1087	5.68	3.6	3.92	3.4	1135.89	719.928	783.907	679.98
Group881	fba	USA300HOU_2113	1	7	30	2	17	0.84	1	1.86	0.88	2.23	168	200 (14%)	372 (30%)	176	446	1652	1554	1650	4604	18.08	19.79	9.07	14.59	3615.64	3957.6	1813.79	2917.91
Group883	pyrG	USA300HOU_2115	3	29	88	7	42	2.58	4.21	5.37	3.08	5.42	516	842	1074 (2%)	616	1084	1988	1147	727	2207	22.21	14.42	3.83	6.94	4441.56	2883.71	765.91	1387.96
Group884	rpoE2	USA300HOU_2116	12	36	45	24	39	10.33	5.17	2.69	10.55	5.04	2066	1034 (3%)	538 (2%)	2110	1008 (8%)	311	279	492	850	3.54	3.55	2.66	2.71	707.929	709.929	531.937	541.984
Group890	pdp	USA300HOU_2125	0	8	9	3	13	0	1.18	0.52	1.33	1.73	0	236	104	266	346	445	145	193	424	5.1	1.9	1.01	1.3	1019.9	379.962	201.976	259.992
Group893	dps	USA300HOU_2128	17	62	241	136	111	14.66	8.79	14.6	59.85	14.38	2932	1758	2920	11970	2876	91	41	54	76	0.98	0.55	0.29	0.26	195.98	109.989	57.9932	51.9984
Group1986	manA1	USA300HOU_2132	9	12	11	5	14	7.69	1.73	0.68	2.23	1.9	1538	346	136	446	380	448	405	1098	1746	5.04	5.26	5.8	5.55	1007.9	1051.89	1159.86	1109.97
Group897	ylbE	USA300HOU_2133	9	12	63	1	22	7.82	1.78	3.85	0.42	2.93	1564	356	770	84	586	54	76	461	1142	0.57	0.93	2.38	3.6	113.989	185.981	475.944	719.978
Group1987		USA300HOU_2137	5	30	72	10	54	4.33	4.33	4.45	4.41	7.04	866	866	890	882	1408	473	614	1512	1828	5.23	8.01	7.96	5.76	1045.9	1601.84	1591.81	1151.97
Group902	glmS	USA300HOU_2145	1	21	42	2	40	0.86	3.02	2.64	0.85	5.2	172	604	528 (7%)	170	1040	627	740	463	1269	7.09	9.64	2.46	3.99	1417.86	1927.81	491.942	797.976
Group904	mtlF	USA300HOU_2146	6	16	22	9	10	5.17	2.32	1.36	3.91	1.26	1034	464	272	782	252	62	23	73	57	0.7	0.29	0.37	0.16	139.986	57.9942	73.9913	31.999
Group910	arg	USA300HOU_2154	2	7	18	19	23	1.72	1.05	1.11	8.36	2.95	344	210	222	1672	590	31	152	290	653	0.36	2.02	1.54	2.04	71.9928	403.96	307.964	407.988
Group917		USA300HOU_2162	2	28	40	3	24	1.72	4.07	2.34	1.3	3.15	344	814	468	260	630	445	395	1309	2042	4.92	5.1	6.93	6.41	983.902	1019.9	1385.84	1281.96
Group921	htsC	USA300HOU_2167	0	2	0	0	4	0	0.27	0	0	0.5	0	54	0	0	100	45	18	163	476	0.49	0.21	0.87	1.51	97.9902	41.9958	173.979	301.991
Group923	htsB	USA300HOU_2168	3	7	4	1	6	2.6	1.05	0.26	0.43	0.76	520	210	52	86	152	33	25	314	767	0.33	0.36	1.67	2.38	65.9934	71.9928	333.961	475.986
Group924	htsA	USA300HOU_2169	4	33	65	7	42	3.44	4.83	3.95	3.03	5.53	688	966	790	606	1106	145	155	1168	2727	1.62	2.06	6.18	8.57	323.968	411.959	1235.85	1713.95
Group925	sfaC	USA300HOU_2170	3	16	13	2	36	2.57	2.24	0.83	0.89	4.66	514	448	166	178	932	20	32	345	1177	0.2	0.43	1.91	3.77	39.996	85.9914	381.955	753.977
Group926	sfaB	USA300HOU_2171	6	26	28	5	24	5.17	3.78	1.72	2.22	3.13	1034	756	344	444	626	36	31	519	988	0.37	0.4	2.78	3.01	73.9926	79.992	555.934	601.982
Group927	sfaA	USA300HOU_2172	8	9	15	1	14	6.93	1.33	0.89	0.45	1.83	1386	266	178	90	366	23	24	1555	2375	0.3	0.31	8.29	7.58	59.994	61.9938	1657.8	1515.95
Group928	sfaD	USA300HOU_2173	4	14	9	0	7	3.47	2.03	0.52	0	0.86	694	406	104	0	172	91	69	493	907	0.99	0.85	2.52	2.82	197.98	169.983	503.941	563.983
Group929	asp23	USA300HOU_2175	67	395	1222	93	341	57.68	57.39	74.22	40.62	44.47	11536 (37%)	11477 (30%)	14843 (49%)	8124 (42%)	8894 (40%)	213	339	1723	2657	2.41	4.46	9.02	8.35	481.952	891.911	1803.79	1669.95
Group930		USA300HOU_2176	6	45	113	12	35	5.17	6.52	6.83	5.34	4.64	1034	1304	1366	1068	928	15	52	260	510	0.17	0.67	1.33	1.56	33.9966	133.987	265.969	311.991
Group931	amaP	USA300HOU_2177	3	21	16	2	14	2.61	3.04	0.97	0.88	1.76	522	608	194	176	352	62	137	1044	1705	0.68	1.79	5.63	5.43	135.986	357.964	1125.87	1085.97
Group932	opuD	USA300HOU_2178	3	25	45	6	17	2.61	3.68	2.75	2.68	2.27	522	736	550	536	454	86	71	1946	1349	0.93	0.89	10.2	4.26	185.981	177.982	2039.76	851.974
Group951	alsS	USA300HOU_2202	5	37	59	4	12	4.28	5.36	3.65	1.78	1.53	856	1072 (3%)	730 (5%)	356	306	97	134	207	1138	1.09	1.77	1.09	3.62	217.978	353.965	217.974	723.978
Group952	rpsI	USA300HOU_2208	2	22	142	2	51	1.73	3.12	8.65	0.86	6.75	346 (100%)	624 (64%)	1730 (62%)	172	1350 (37%)	54	23	22	14	3.93	10.75	1.07	2.65	785.921	2149.79	213.975	529.984
Group953	rplM	USA300HOU_2209	11	49	365	8	82	9.47	7.1	22.13	3.46	10.73	1894 (64%)	1420 (63%)	4426 (75%)	692 (75%)	2146 (57%)	65	35	21	16	9.88	9.47	2.54	3.69	1975.8	1893.81	507.94	737.978
Group958	rplQ	USA300HOU_2214	2	14	86	3	22	1.72	2.01	5.23	1.31	2.85	344 (100%)	402 (21%)	1046 (29%)	262 (33%)	570 (5%)	44	4	7	17	7.73	10.52	2.79	3.1	1545.85	2103.79	557.934	619.981
Group959	rpoA	USA300HOU_2215	9	68	741	2	72	7.76	9.85	45.1	0.88	9.21	1552 (89%)	1970 (91%)	9019 (94%)	176 (100%)	1842 (85%)	1479	1413	1236	2412	16.7	18.45	6.47	7.71	3339.67	3689.63	1293.85	1541.95
Group960	rpsK	USA300HOU_2216	5	29	285	4	24	4.31	4.23	17.43	1.74	3.08	862 (100%)	846 (93%)	3486 (97%)	348 (100%)	616 (88%)	280	67	66	57	8.7	5.92	2.56	2.53	1739.83	1183.88	511.94	505.985
Group962	rpsM	USA300HOU_2217	2	22	184	5	54	1.72	3.28	11.02	2.13	7.08	344 (50%)	656 (18%)	2204 (33%)	426 (40%)	1416 (9%)	137	27	31	33	4.38	5.07	1.88	1.89	875.912	1013.9	375.956	377.989
Group2156	rpmJ	USA300HOU_2218	1	12	111	3	14	0.86	1.78	6.68	1.29	1.82	172 (100%)	356 (100%)	1336 (100%)	258 (100%)	364 (100%)	17	4	0	9	0.83	0.85	0.41	0.55	165.983	169.983	81.9903	109.997
Group963	infA	USA300HOU_2219	3	33	353	7	76	2.59	4.89	21.54	3.06	9.84	518 (100%)	978 (100%)	4308 (100%)	612 (100%)	1968 (97%)	286	257	282	539	3.2	3.3	1.48	1.66	639.936	659.934	295.965	331.99
Group964	adk	USA300HOU_2220	4	23	220	3	39	3.43	3.29	13.53	1.29	5.11	686 (75%)	658 (26%)	2706 (64%)	258 (67%)	1022 (46%)	955	726	886	1615	10.41	9.37	4.66	5.21	2081.79	1873.81	931.89	1041.97
Group965	secY	USA300HOU_2221	14	49	236	7	120	12.01	7.06	14.33	3.04	15.82	2402 (21%)	1412 (6%)	2866 (21%)	608	3164 (4%)	1717	1444	1717	3702	22.2	22.32	9.76	12.88	4439.56	4463.55	1951.77	2575.92
Group966	rplO	USA300HOU_2222	8	38	350	6	68	6.92	5.59	21.06	2.61	8.79	1384 (100%)	1118 (53%)	4212 (74%)	522 (67%)	1758 (53%)	173	51	30	38	11.69	13.14	2.64	4.17	2337.77	2627.74	527.938	833.975
Group967	rpmD	USA300HOU_2223	1	7	86	2	15	0.87	1.03	5.25	0.89	1.89	174 (100%)	206 (100%)	1050 (100%)	178 (100%)	378 (100%)	1	3	0	0	1.23	1.59	0.63	0.79	245.975	317.968	125.985	157.995
Group968	rpsE	USA300HOU_2224	3	25	188	0	26	2.56	3.58	11.26	0	3.46	512 (67%)	716 (64%)	2252 (71%)	0	692 (46%)	193	66	37	50	5.54	6.3	1.76	2.59	1107.89	1259.87	351.958	517.984
Group969	rplR	USA300HOU_2225	4	15	270	2	34	3.43	2.13	16.31	0.83	4.43	686 (75%)	426 (40%)	3262 (47%)	166	886 (15%)	31	6	2	14	4.35	4.09	1.73	2.48	869.913	817.918	345.959	495.985
Group970	rplF	USA300HOU_2226	4	18	173	4	20	3.48	2.63	10.44	1.76	2.67	696 (100%)	526 (72%)	2088 (87%)	352 (75%)	534 (85%)	29	8	8	20	7.28	8.71	3.05	4.43	1455.85	1741.83	609.928	885.973
Group972	rpsH	USA300HOU_2227	4	26	270	7	40	3.44	3.77	16.46	3.12	5.15	688 (75%)	754 (92%)	3292 (95%)	624 (100%)	1030 (88%)	61	20	15	5	5.34	5	1.91	2.5	1067.89	999.9	381.955	499.985
Group1991	rpsN2	USA300HOU_2228	8	15	180	3	17	6.9	2.26	10.84	1.31	2.22	1380 (100%)	452 (93%)	2168 (98%)	262 (100%)	444 (94%)	25	8	11	9	1.47	1.89	0.55	0.87	293.971	377.962	109.987	173.995
Group973	rplE	USA300HOU_2229	6	30	204	2	42	5.14	4.38	12.35	0.89	5.45	1028 (100%)	876 (83%)	2470 (76%)	178 (100%)	1090 (74%)	191	79	66	81	6.5	6.85	2.14	2.75	1299.87	1369.86	427.95	549.984
Group974	rplX	USA300HOU_2230	10	37	341	3	56	8.62	5.31	20.7	1.31	7.18	1724 (70%)	1062 (70%)	4140 (89%)	262 (100%)	1436 (70%)	3	3	0	0	2.72	3.05	1.1	1.26	543.946	609.939	219.974	251.992
Group975	rplN	USA300HOU_2231	5	32	229	2	42	4.32	4.62	13.79	0.87	5.59	864 (40%)	924 (75%)	2758 (87%)	174 (100%)	1118 (76%)	307	81	59	72	8.61	8.05	2.38	3.18	1721.83	1609.84	475.944	635.981
Group976	rpsQ	USA300HOU_2232	2	18	241	4	28	1.72	2.56	14.47	1.73	3.63	344 (100%)	512 (44%)	2894 (77%)	346 (50%)	726 (46%)	9	3	11	0	2.49	2.86	1.23	1.48	497.95	571.943	245.971	295.991
Group977	rpmC	USA300HOU_2233	5	7	161	1	18	4.29	1.06	9.81	0.45	2.31	858 (100%)	212 (100%)	1962 (99%)	90 (100%)	462 (94%)	9	5	1	9	4.58	5.88	2.15	2.93	915.908	1175.88	429.949	585.982
Group986		USA300HOU_2234	2	13	16	7	14	1.72	1.96	0.94	3.09	1.81	344	392	188	618	362	536	357	885	3600	5.91	4.56	4.78	11.33	1181.88	911.909	955.887	2265.93
Group989	glcU	USA300HOU_2238	1	8	16	7	21	0.88	1.2	0.99	3.03	2.69	176	240	198	606	538	630	294	785	836	6.83	3.8	4.05	2.68	1365.86	759.924	809.904	535.984
Group1996		USA300HOU_2243	7	32	24	2	18	6.07	4.64	1.43	0.88	2.42	1214	928	286	176	484	133	151	237	563	1.46	1.95	1.19	1.75	291.971	389.961	237.972	349.99
Group1016	fhuD2	USA300HOU_2266	9	80	193	24	137	7.73	11.58	11.81	10.62	17.83	1546	2316	2362	2124	3566	526	645	1902	3627	5.78	8.35	10.02	11.42	1155.88	1669.83	2003.76	2283.93
Group1027	sarR	USA300HOU_2276	11	103	104	52	38	9.51	14.83	6.51	22.98	4.86	1902	2966	1302	4596	972	428	534	2341	3474	4.75	6.9	12.23	10.95	949.905	1379.86	2445.71	2189.93
Group1033		USA300HOU_2283	5	21	20	4	29	4.32	3.03	1.23	1.74	3.63	864	606	246	348	726	382	435	837	1649	4.28	5.5	4.39	5.22	855.914	1099.89	877.896	1043.97
Group1035	ssaA	USA300HOU_2285	3	10	35	11	18	2.6	1.44	2.04	4.82	2.35	520	288	408	964	470	134	133	1346	2098	1.51	1.7	7.07	6.48	301.97	339.966	1413.83	1295.96
Group1041	fdhA	USA300HOU_2291	5	113	166	9	37	4.3	16.29	10.13	4.01	4.86	860	3258	2026	802	972	602	235	1071	888	6.57	2.96	5.56	2.78	1313.87	591.941	1111.87	555.983
Group1048		USA300HOU_2299	2	20	15	3	23	1.73	2.8	0.9	1.28	3.01	346	560	180	256	602	537	755	1810	3225	5.9	9.7	9.53	10.09	1179.88	1939.81	1905.78	2017.94
Group1057	hutU	USA300HOU_2311	7	16	20	4	15	5.99	2.24	1.24	1.75	1.98	1198	448	248	350	396	142	28	41	44	1.65	0.36	0.22	0.16	329.967	71.9928	43.9948	31.999
Group1072	corA	USA300HOU_2328	6	2	7	4	2	5.2	0.31	0.41	1.79	0.27	1040	62	82	358	54	86	118	222	515	0.96	1.47	1.2	1.65	191.981	293.971	239.972	329.99
Group1077		USA300HOU_2333	4	42	46	2	27	3.44	6.09	2.74	0.86	3.56	688	1218	548	172	712	427	746	92	236	4.72	9.49	0.49	0.7	943.906	1897.81	97.9884	139.996
Group1082	tcaR	USA300HOU_2339	1	18	17	26	12	0.87	2.64	1.02	11.66	1.64	174	528	204	2332	328	209	321	709	705	2.4	4.2	3.75	2.25	479.952	839.916	749.912	449.987
Group1091	mqo1	USA300HOU_2348	9	20	18	3	20	7.79	2.87	1.1	1.33	2.62	1558	574	220 (28%)	266	524	72	191	134	1178	0.85	2.45	0.68	3.67	169.983	489.951	135.984	733.978
Group1102	corA	USA300HOU_2361	3	15	14	3	9	2.58	2.21	0.86	1.34	1.17	516	442	172 (21%)	268	234	546	385	1080	1907	5.95	5	5.66	6.03	1189.88	999.9	1131.87	1205.96
Group2004		USA300HOU_2364	7	13	7	0	11	6.01	1.9	0.46	0	1.43	1202	380	92	0	286	92	133	522	832	1.06	1.69	2.69	2.64	211.979	337.966	537.937	527.984
Group1106	gltT	USA300HOU_2366	2	23	42	14	71	1.75	3.48	2.64	6.19	9.35	350	696	528	1238	1870	618	554	1350	1773	6.95	7.16	7.2	5.56	1389.86	1431.86	1439.83	1111.97
Group1108	sarZ	USA300HOU_2368	0	12	15	16	13	0	1.69	0.96	7.02	1.7	0	338	192	1404	340	549	477	1900	1865	6.13	6.2	9.85	5.89	1225.88	1239.88	1969.77	1177.96
Group1115	narH	USA300HOU_2378	8	20	12	0	8	6.91	2.88	0.74	0	1.01	1382	576	148	0	202	44	13	15	28	0.46	0.19	0.09	0.09	91.9908	37.9962	17.9979	17.9995
Group2160	narG	USA300HOU_2379	20	38	26	0	21	17.32	5.63	1.57	0	2.71	3464	1126	314	0	542	59	23	23	55	0.67	0.28	0.12	0.15	133.987	55.9944	23.9972	29.9991
Group1122	nirC	USA300HOU_2385	1	7	1	3	11	0.86	0.99	0.06	1.31	1.43	172	198	12	262	286	440	319	583	1646	4.74	4.22	3.08	5.26	947.905	843.916	615.927	1051.97
Group1123	zinT	USA300HOU_2386	2	48	83	7	26	1.71	7.04	4.96	3.1	3.37	342	1408	992	620	674	165	150	175	269	1.79	1.94	0.96	0.84	357.964	387.961	191.977	167.995
Group1127		USA300HOU_2393	0	27	46	4	33	0	3.89	2.86	1.78	4.32	0	778	572	356	864	2043	1028	3132	2661	22.95	13.13	16.77	8.53	4589.54	2625.74	3353.6	1705.95
Group1128		USA300HOU_2394	4	14	9	5	20	3.42	2.06	0.54	2.16	2.66	684	412	108 (11%)	432 (20%)	532	1126	580	3214	1691	12.47	7.5	17.08	5.39	2493.75	1499.85	3415.6	1077.97
Group1129		USA300HOU_2395	10	31	46	13	50	8.59	4.42	2.76	5.71	6.46	1718	884	552	1142	1292	1061	621	3284	1876	11.69	7.77	17.32	5.86	2337.77	1553.84	3463.59	1171.96
Group1131	gpmA2	USA300HOU_2398	6	29	32	19	54	5.17	4.17	1.99	8.37	7.18	1034	834	398	1674	1436	150	17	134	199	1.61	0.21	0.7	0.62	321.968	41.9958	139.983	123.996
Group1133	sbi	USA300HOU_2401	11	76	57	126	215	9.51	11.08	3.46	55.36	28.08	1902	2216	692	11072	5616	418	589	952	936	4.61	7.59	5.04	2.98	921.908	1517.85	1007.88	595.982
Group1134	hlgA	USA300HOU_2402	2	8	0	1	11	1.74	1.15	0	0.43	1.43	348	230	0	86	286	4	6	15	82	0.05	0.07	0.08	0.25	9.999	13.9986	15.9981	49.9985
Group1135	hlgC	USA300HOU_2404	3	11	0	13	19	2.58	1.65	0	5.63	2.49	516	330	0	1126	498	0	7	21	44	0	0.08	0.1	0.13	0	15.9984	19.9976	25.9992
Group1136	hlgB	USA300HOU_2405	4	15	1	3	25	3.47	2.18	0.06	1.33	3.21	694	436	12	266	642	15	12	35	89	0.16	0.16	0.18	0.27	31.9968	31.9968	35.9958	53.9984
Group1156		USA300HOU_2430	6	23	45	5	28	5.16	3.33	2.76	2.2	3.65	1032	666	552	440	730	161	214	107	433	1.81	2.77	0.58	1.31	361.964	553.945	115.986	261.992
Group1178	opp-1A	USA300HOU_2458	2	40	129	7	68	1.74	5.79	7.67	3.12	8.86	348	1158	1534	624	1772	51	20	180	426	0.6	0.27	0.98	1.3	119.988	53.9946	195.977	259.992
Group1180	fmrO	USA300HOU_2460	0	21	33	6	39	0	2.99	2.06	2.65	5.09	0	598	412	530	1018	5	6	73	114	0.07	0.07	0.4	0.37	13.9986	13.9986	79.9906	73.9978
Group1182		USA300HOU_2464	0	8	1	1	7	0	1.09	0.06	0.44	0.87	0	218	12	88	174	44	29	2561	702	0.51	0.35	13.6	2.16	101.99	69.993	2719.68	431.987
Group6	fnbA/B	USA300HOU_2490	7	42	28	24	42	6.03	6.11	1.72	10.57	5.48	1206	1222	344	2114	1096	284	225	1090	88	3.15	2.9	5.69	0.29	629.937	579.942	1137.87	57.9983
Group1191	gntP	USA300HOU_2492	7	14	4	4	14	6.04	2.03	0.24	1.79	1.81	1208	406	48	358	362	71	25	112	140	0.8	0.34	0.57	0.42	159.984	67.9932	113.987	83.9975
Group2022	frp	USA300HOU_2512	6	23	47	5	5	5.16	3.28	2.83	2.19	0.67	1032	656	566	438	134	35	85	118	243	0.37	1.09	0.63	0.74	73.9926	217.978	125.985	147.996
Group1217	cidC	USA300HOU_2531	9	55	116	9	31	7.79	7.93	7.11	3.95	3.91	1558	1586	1422 (10%)	790	782 (3%)	157	374	827	1340	1.73	4.76	4.39	4.22	345.965	951.905	877.896	843.975
Group1218	cidB	USA300HOU_2532	1	58	76	9	38	0.86	8.46	4.6	4	4.99	172	1692	920	800	998	59	106	276	545	0.64	1.34	1.43	1.8	127.987	267.973	285.966	359.989
Group2025		USA300HOU_2535	16	23	88	10	13	13.81	3.28	5.37	4.33	1.66	2762 (81%)	656 (87%)	1074 (95%)	866 (90%)	332 (92%)	157	186	99	263	1.71	2.43	0.49	0.85	341.966	485.951	97.9884	169.995
Group1222	mvaS	USA300HOU_2540	0	18	24	7	18	0	2.65	1.42	3.07	2.31	0	530	284	614	462	568	326	670	1068	6.35	4.32	3.47	3.42	1269.87	863.914	693.918	683.979
Group1224	clpL	USA300HOU_2542	1	74	125	13	19	0.87	10.76	7.68	5.84	2.49	174	2152	1536	1168	498	64	18	555	671	0.68	0.24	2.93	2.05	135.986	47.9952	585.931	409.988
Group1225	feoB	USA300HOU_2544	6	19	0	3	12	5.17	2.78	0	1.31	1.56	1034	556	0	262	312	119	37	136	304	1.3	0.5	0.76	1.02	259.974	99.99	151.982	203.994
Group1226		USA300HOU_2546	8	52	42	4	10	6.92	7.58	2.53	1.79	1.31	1384	1516	506	358	262	9	20	31	62	0.09	0.25	0.16	0.19	17.9982	49.995	31.9962	37.9989
Group1231	copA	USA300HOU_2552	2	100	146	12	47	1.74	14.61	8.84	5.3	6.19	348	2922	1768	1060	1238	630	279	805	754	6.99	3.52	4.2	2.35	1397.86	703.93	839.901	469.986
Group8	clpB	USA300HOU_2562	5	23	31	26	102	4.33	3.26	1.9	11.38	13.33	866	652	380	2276	2666	496	548	862	2111	5.64	6.94	4.56	6.69	1127.89	1387.86	911.892	1337.96
Group1236	isaA	USA300HOU_2564	12	60	224	33	100	10.4	8.81	13.69	14.45	12.95	2080	1762	2738	2890	2590	1322	1546	6395	7038	14.69	19.61	33.63	22.26	2937.71	3921.61	6725.21	4451.87
Group1259	phnB	USA300HOU_2587	7	3	1	8	7	6.05	0.48	0.06	3.49	0.93	1210	96	12	698	186	243	117	326	259	2.71	1.44	1.7	0.82	541.946	287.971	339.96	163.995
Group1266		USA300HOU_2595	8	2	0	1	4	6.89	0.3	0	0.42	0.53	1378	60	0	84	106	66	34	1655	895	0.74	0.45	8.81	2.85	147.985	89.991	1761.79	569.983
Group2036		USA300HOU_2596	6	13	1	3	8	5.2	1.92	0.06	1.32	1.03	1040	384	12	264	206	25	2	2398	269	0.27	0.02	12.53	0.86	53.9946	3.9996	2505.7	171.995
Group1267	fda	USA300HOU_2599	19	93	222	72	143	16.35	13.56	13.62	31.58	18.94	3270 (47%)	2712 (47%)	2724 (67%)	6316 (47%)	3788 (45%)	528	571	1911	3767	5.97	7.32	9.86	11.78	1193.88	1463.85	1971.77	2355.93
Group1268	mqo2	USA300HOU_2600	8	50	173	14	53	6.89	7.32	10.5	6.24	6.9	1378 (50%)	1464 (40%)	2100 (51%)	1248 (14%)	1380 (21%)	2521	2616	1906	5873	28.15	33.8	9.98	18.73	5629.44	6759.32	1995.76	3745.89
Group1269	acsA2	USA300HOU_2602	12	25	48	5	21	10.34	3.68	2.99	2.22	2.81	2068	736	598	444	562	109	94	359	535	1.19	1.22	1.88	1.68	237.976	243.976	375.956	335.99
Group1272	betA	USA300HOU_2605	2	21	77	4	29	1.74	3.09	4.7	1.81	3.74	348	618	940 (4%)	362	748	60	37	34	80	0.65	0.48	0.16	0.26	129.987	95.9904	31.9962	51.9984
Group2038	betB	USA300HOU_2606	4	21	142	3	19	3.45	3.04	8.6	1.31	2.42	690	608	1720 (25%)	262	484	51	16	37	50	0.55	0.19	0.19	0.16	109.989	37.9962	37.9955	31.999
Group1274	betT	USA300HOU_2610	5	15	28	5	9	4.28	2.13	1.74	2.21	1.19	856	426 (7%)	348	442	238	63	45	74	133	0.68	0.57	0.43	0.41	135.986	113.989	85.9899	81.9975
Group1276	nrdD	USA300HOU_2614	8	48	106	12	121	6.91	7.02	6.49	5.15	15.77	1382	1404	1298	1030	3154	71	28	246	580	0.8	0.34	1.27	1.74	159.984	67.9932	253.97	347.99
Group1277	citM	USA300HOU_2615	7	14	9	10	34	6.08	1.97	0.54	4.49	4.35	1216	394	108	898	870	30	11	225	302	0.35	0.16	1.19	0.91	69.993	31.9968	237.972	181.995
Group1289	clfB	USA300HOU_2630	11	73	74	53	116	9.54	10.59	4.56	23.28	15.21	1908	2118	912	4656	3042	472	456	310	878	5.12	5.85	1.64	2.76	1023.9	1169.88	327.961	551.983
Group45	arcD	USA300HOU_2633	5	27	116	2	18	4.29	3.85	7.07	0.9	2.34	858 (100%)	770 (44%)	1414 (92%)	180	468 (22%)	26	12	58	59	0.33	0.17	0.3	0.17	65.9934	33.9966	59.9929	33.999
Group46	arcA	USA300HOU_2635	9	40	264	4	17	7.74	5.88	16.16	1.81	2.21	1548 (78%)	1176 (48%)	3232 (97%)	362 (25%)	442 (47%)	487	26	490	69	5.36	0.33	2.64	0.21	1071.89	65.9934	527.938	41.9987
Group1295	aur	USA300HOU_2637	3	31	110	15	74	2.56	4.54	6.61	6.67	9.56	512	908	1322	1334	1912	68	65	718	286	0.78	0.88	3.91	0.9	155.984	175.982	781.908	179.995
Group1301		USA300HOU_2643	8	45	107	12	68	6.89	6.56	6.53	5.28	8.75	1378	1312	1306	1056	1750	192	175	380	750	2.12	2.14	1.95	2.45	423.958	427.957	389.954	489.985
Group1302		USA300HOU_2644	5	62	72	28	87	4.3	9.09	4.37	12.38	11.32	860	1818	874	2476	2264	217	278	1555	1967	2.51	3.51	8.08	6.32	501.95	701.93	1615.81	1263.96
Group1305	sasF	USA300HOU_2646	2	45	107	4	22	1.72	6.64	6.47	1.83	2.88	344	1328	1294	366	576	22	6	111	94	0.25	0.07	0.61	0.31	49.995	13.9986	121.986	61.9981
Group1307	gftA	USA300HOU_2648	6	15	12	5	19	5.19	2.07	0.73	2.22	2.57	1038	414	146	444	514	62	73	275	464	0.66	1	1.4	1.47	131.987	199.98	279.967	293.991
Group2042	asp1	USA300HOU_2652	6	9	2	2	10	5.17	1.29	0.14	0.91	1.25	1034	258	28	182	250	12	13	13	26	0.14	0.17	0.07	0.07	27.9972	33.9966	13.9983	13.9996
Group1320	icaR	USA300HOU_2665	2	4	28	1	10	1.73	0.61	1.74	0.43	1.31	346	122	348	86	262	210	371	448	1690	2.3	4.82	2.31	5.31	459.954	963.904	461.945	1061.97
Group1322	lip	USA300HOU_2671	5	41	49	3	44	4.35	5.97	3.04	1.31	5.73	870	1194	608	262	1146	30	21	308	570	0.37	0.28	1.63	1.84	73.9926	55.9944	325.962	367.989
Group1351	gidA	USA300HOU_2714	6	16	41	3	19	5.12	2.39	2.5	1.3	2.5	1024	478	500 (29%)	260	500 (5%)	860	439	333	754	9.59	5.56	1.71	2.35	1917.81	1111.89	341.96	469.986
Group982	rpsS	USA300HOU_2800	2	26	194	4	27	1.72	3.67	11.79	1.77	3.55	344 (100%)	734 (65%)	2358 (87%)	354 (75%)	710 (96%)	144	25	39	65	5.28	4.59	1.2	2.09	1055.89	917.908	239.972	417.987
Group983	rplB	USA300HOU_2805	4	28	297	8	40	3.41	4.03	18.07	3.54	5.23	682 (75%)	806 (68%)	3614 (87%)	708 (75%)	1046 (60%)	479	101	84	137	21.55	28.89	6.44	10.14	4309.57	5777.42	1287.85	2027.94
Group984	rplW	USA300HOU_2810	1	17	115	2	24	0.85	2.53	7.17	0.88	3.14	170	506 (47%)	1434 (75%)	176	628 (17%)	0	0	0	0	8.28	7.79	2.45	3.2	1655.83	1557.84	489.942	639.981
MSHR_seq_394	psma2	YP_005324920.1	0	0	0	0	0	0	0	0	0	0	0	0	0	0	0	0	0	1	1	0	0	0	0	0	0	0	0
MSHR_seq_395	psma1	YP_005324921.1	0	16	98	1	16	0	2.31	5.96	0.4	2.07	0	462	1192	80	414	0	0	5	4	0	0	0.02	0.02	0	0	3.99953	3.99988
JKD_seq_1921		YP_005745324.1	6	0	0	0	1	5.22	0	0	0	0.13	1044	0	0	0	26	0	0	0	0	0	0	0	0	0	0	0	0
Group3329		YP_005746071.1	8	0	0	10	42	6.87	0	0	4.36	5.45	1374	0	0	872	1090	0	0	0	0	0	0	0	0	0	0	0	0
MRSA252_seq_669	mco	YP_040149.1	10	26	226	19	35	8.57	3.83	13.62	8.33	4.49	1714 (60%)	766 (100%)	2724 (100%)	1666 (37%)	898 (37%)	1	0	0	1	0.02	0	0	0	3.9996	0	0	0
Rf122_seq_1250		YP_416772.1	0	0	0	0	0	0	0	0	0	0	0	0	0	0	0	307	3	1364	6	3.42	0.03	7.09	0.02	683.932	5.9994	1417.83	3.99988
Rf122_seq_1251		YP_416773.1	0	0	0	0	0	0	0	0	0	0	0	0	0	0	0	629	2	2614	3	7.02	0.02	13.71	0	1403.86	3.9996	2741.68	0
NCTC_seq_443		YP_499052.1	5	19	94	20	46	4.34	2.76	5.75	8.75	5.98	868	552	1150	1750	1196	7	8	13	20	0.42	0.33	0.16	0.15	83.9916	65.9934	31.9962	29.9991
Expression levels are given as reads per million (rpm) after random resampling to a total of 5000 reads. Genes that are expressed at a level of at least 1000 rpm under at least one of the given conditons are shown.
In addition, key genes involved in iron homeostasis, stress response or equired for subversion of the host defense are shown independent of their expression level. The % of reads that also map to S. epidermidis in in vivo
samples are shown in parentheses.
