# Supplementary material for: Exploring the transcriptome of Staphylococcus aureus in its natural niche
Source: Sci Rep. 2016 Sep 19;6:33174. doi: 10.1038/srep33174 (PMC5027550; doi:10.1038/srep33174)
Supplement: Supplementary Dataset S3 [file srep33174-s4.xls]

## Sheet: Supplementary Dataset S3
Supplementary Dataset S3: Overview of the expression of S. aureus genes under in vivo conditions analyzed here compared to previously described in vitro conditions.
			in vivo					in vitro
Groups	Gene name	Reference ID	1W	2W	2S	3W	3S	S. aureus USA300 BHI-Ex	S. aureus IPL32 BHI-Ex	S. aureus USA300 SNM-Ex	S. aureus IPL32 SNM-Ex
Group2757	repB	SA2981_0029	1730	0	104	0	0	0	0	0	0
Group2708	aadD	SA2981_0035	1046	0	0	0	0	0	0	0	0
Group2452		SA2981_0147	1376	316	52	454	78	0	0	0	0
Group2491	SAV0574	SA2981_0551	172	242	160	14040	1500	0	1.9998	9.99882	5.99982
Group2202		SA2981_2409	340	544	1022	362	354	35.9964	53.9946	115.986	171.995
Group2921		SA2981_2432	0	592	2012	0	0	33.9966	75.9924	5.99929	17.9995
Group2728	cna	SAA6008_02751	1910	0	0	1134	2086	1.9998	1103.89	1.99976	277.992
Group1951		SACOL0160	172	176	100	84	104	183.982	53.9946	2025.76	101.997
Group2072		SACOL0501	856	258	100	624	484	749.925	1143.89	2523.7	2271.93
Group2167	metN1	SACOL0504	172	284	0	176	104	191.981	53.9946	2215.74	337.99
Group2075	metP1	SACOL0505	688	30	0	0	100	39.996	25.9974	1571.81	185.994
Group2079	ipk	SACOL0538	172	518	274	168	476	643.936	645.935	2757.67	1613.95
Group2947		SACOL0673	0	532	104	1586	240	73.9926	203.98	261.969	107.997
Group2379	seb	SACOL0907	170	0	0	86	54	1.9998	193.981	0	1267.96
Group2126		SACOL1044	860	290	62	2352	830	241.976	497.95	49.9941	131.996
Group1870	isdB	SACOL1138	1198	2422	1920	3406	4160	17.9982	21.9978	87.9896	59.9982
Group1901		SACOL1367	344	552	134	508	384	943.906	737.926	2391.72	2207.93
Group1906	ccdC	SACOL1380	0	154	84	528	140	471.953	629.937	431.949	1095.97
Group2232	hlb	SACOL2003	0	320	12	0	72	113.989	183.982	33.996	53.9984
Group1979	sceD	SACOL2088	1216	960	5390	1242	1272	21.9978	57.9942	35.9958	99.997
Group2322	sasG	SACOL2505	692	2918	9993	0	28	45.9954	7.9992	29.9965	5.99982
Group2846		SAMSHR1132_03640	0	0	0	0	0	1.9998	145.985	0	1015.97
Group2823		SAMSHR1132_12600	1542	932	176	440	266	21.9978	39.996	21.9974	57.9983
Group3168		SARLGA251_12590	1562	0	0	358	608	0	35.9964	0	53.9984
Group2123		SAV1030	0	264	56	612	212	2969.7	3967.6	2449.71	3567.89
Group2882	tst	SAV2011	0	0	0	1228	570	0	0	0	0
Group2724		ST398NM01_2350	176	168	26	0	150	1431.86	2067.79	559.934	889.973
Group2946		ST398NM01_2829	520	264	142	3602	224	3.9996	0	17.9979	17.9995
Group64	dnaA	USA300HOU_0001	344	358	92	354	404	1699.83	985.901	1177.86	715.979
Group1447	gyrB	USA300HOU_0005	340	652	580	166	794	2405.76	1479.85	753.911	1059.97
Group2393	mecA	USA300HOU_0031	0	0	0	0	0	857.914	2099.79	3845.55	4961.85
Group74	nptA	USA300HOU_0116	514	144	484	798	582	1169.88	841.916	1705.8	1511.95
Group2132	spa	USA300HOU_0122	6364	9160	7576	1764	1694	15404.5	709.929	195.977	37.9989
Group135	sarS	USA300HOU_0123	172	202	86	0	264	941.906	1253.87	99.9882	501.985
Group155	sirB	USA300HOU_0125	0	178	0	0	134	135.986	55.9944	307.964	241.993
Group166	sbnA	USA300HOU_0127	518	232	506	358	1382	13.9986	53.9946	1631.81	1097.97
Group175	sbnB	USA300HOU_0128	682	496	708	698	1972	17.9982	21.9978	1371.84	983.97
Group182	sbnC	USA300HOU_0129	1034	934	1456	348	2418	5.9994	29.997	943.889	627.981
Group193	sbnD	USA300HOU_0130	0	292	502	86	1238	13.9986	33.9966	627.926	717.978
Group201	sbnE	USA300HOU_0131	1202	806	684	524	1952	13.9986	19.998	475.944	493.985
Group210	sbnF	USA300HOU_0132	346	674	530	178	2294	17.9982	33.9966	329.961	365.989
Group221	sbnG	USA300HOU_0133	688	688	762	172	1834	9.999	5.9994	129.985	151.995
Group226	sbnH	USA300HOU_0134	858	696	1048	784	4046	17.9982	27.9972	387.954	803.976
Group234	sbnI	USA300HOU_0135	344	264	580	350	2018	31.9968	93.9906	565.933	1005.97
Group303	sodM	USA300HOU_0145	1030	296	712	1566	1356	415.958	229.977	89.9894	33.999
Group429	adhE	USA300HOU_0162	1210	1034	92	350	306	2149.79	523.948	429.949	211.994
Group592	aldA	USA300HOU_0181	1378	960	314	1060	1296	97.9902	119.988	111.987	151.995
Group631		USA300HOU_0184	174	230	520	0	52	217.978	465.953	1081.87	315.991
Group1949	tauB	USA300HOU_0185	352	234	152	94	154	193.981	51.9948	3541.58	81.9975
Group1950	tauA	USA300HOU_0186	0	88	38	0	0	149.985	23.9976	1597.81	27.9992
Group660		USA300HOU_0187	170	172	12	0	110	89.991	17.9982	1185.86	23.9993
Group1958		USA300HOU_0191	692	240	72	86	286	111.989	103.99	3949.53	2759.92
Group688	ausA	USA300HOU_0192	1204	886	206	622	838	275.972	275.972	5143.39	2421.93
Group750	entB	USA300HOU_0200	1208	326	206	634	800	55.9944	31.9968	73.9913	283.991
Group879	ggt	USA300HOU_0216	340	348	12	88	532	51.9948	47.9952	1041.88	141.996
Group912	malK	USA300HOU_0220	346	176	26	180	132	2689.73	981.902	379.955	305.991
Group971		USA300HOU_0228	688	188	10	1234	378	1243.88	2461.75	179.979	419.987
Group1028	pflA	USA300HOU_0234	684	2050	752	522	478	67.9932	33.9966	59.9929	79.9976
Group2001	coa	USA300HOU_0238	690	232	86	1130	292	271.973	2237.78	47.9943	173.995
Group1069	fadB	USA300HOU_0241	1034	414	122	172	306	9.999	11.9988	7.99906	11.9996
Group1116		USA300HOU_0246	1036	146	52	176	102	51.9948	75.9924	245.971	195.994
Group1319		USA300HOU_0275	174	58	38	180	178	275.972	1605.84	363.957	1127.97
Group1359	lytM	USA300HOU_0289	2246	412	606	874	2526	107.989	197.98	307.964	257.992
Group2282		USA300HOU_0311	0	206	0	1154	158	13.9986	0	0	0
Group1372		USA300HOU_0327	514	1290	596	1044	732	307.969	173.983	87.9896	165.995
Group1399	glpT	USA300HOU_0357	1552	566	54	270	338	131.987	127.987	93.9889	99.997
Group1403	fepA	USA300HOU_0364	0	210	92	0	52	15.9984	7.9992	27.9967	7.99976
Group2062	fepB	USA300HOU_0365	346	374	24	88	282	11.9988	1.9998	17.9979	7.99976
Group2063	fepC	USA300HOU_0366	520	206	22	0	154	25.9974	43.9956	55.9934	37.9989
Group1411		USA300HOU_0376	168	28	22	0	224	85.9914	97.9902	2809.67	1731.95
Group1412	metE	USA300HOU_0377	174	302	184	180	372	275.972	183.982	8409.01	4653.86
Group1413	metH	USA300HOU_0378	1028	240	50	260	290	55.9944	21.9978	5415.36	1883.94
Group1414	metC	USA300HOU_0379	346	60	0	0	22	35.9964	3.9996	2467.71	1001.97
Group1415	metI	USA300HOU_0380	0	118	0	0	100	41.9958	15.9984	4813.43	1743.95
Group1416	parB	USA300HOU_0381	1034	286	58	166	270	81.9918	87.9912	129.985	157.995
Group1424		USA300HOU_0395	5684	5564	4612	6324	2898	171.983	277.972	777.908	541.984
Group1426	SAV0374	USA300HOU_0397	1908	1046	306	7030	2242	131.987	451.955	175.979	521.984
Group1432	ahpC	USA300HOU_0404	2060	1322	2436	2378	2284	345.965	541.946	181.979	155.995
Group1437	yflT	USA300HOU_0410	862	444	464	2044	390	33.9966	61.9938	151.982	227.993
Group1451		USA300HOU_0437	522	474	218	4124	896	19.998	17.9982	261.969	389.988
Group1457	metQ1	USA300HOU_0464	862	378	124	90	160	71.9928	23.9976	3797.55	655.98
Group1458	sle1	USA300HOU_0465	172	484	770	176	1476	1273.87	1159.88	5217.38	3635.89
Group1465	gltB	USA300HOU_0472	2058	1130	46	518	934	1309.87	321.968	3949.53	733.978
Group2076	treP	USA300HOU_0474	1398	502	116	172	130	245.975	137.986	59.9929	47.9986
Group2209	sdrC	USA300HOU_0555	348	1262	340	360	406	9.999	7.9992	7.99906	7.99976
Group2169	sdrD	USA300HOU_0556	2420	1108	390	970	4718	151.985	139.986	77.9908	83.9975
Group1548	proP	USA300HOU_0567	510	406	110	270	374	1891.81	1293.87	3081.64	1805.95
Group2091	vraX	USA300HOU_0572	2236	1334	610	49923	6914	9.999	23.9976	147.983	81.9975
Group1556		USA300HOU_0577	3270	1720	380	1394	1244	2371.76	2809.72	6391.25	8109.76
Group2092		USA300HOU_0587	1036	554	374	0	484	151.985	89.991	97.9884	51.9984
Group2093		USA300HOU_0588	1206	936	346	530	548	59.994	21.9978	13.9983	15.9995
Group1567		USA300HOU_0606	518	420	1478	176	426	103.99	183.982	89.9894	189.994
Group1581	sarA	USA300HOU_0622	516	1024	374	1050	386	2031.8	3359.66	7623.1	3665.89
Group1589	sitA	USA300HOU_0651	1722	4296	5390	3422	7064	1841.82	139.986	535.937	213.994
Group1591	sitB	USA300HOU_0653	1896	2790	2534	5688	5152	935.906	39.996	441.948	113.997
Group1594	tagA	USA300HOU_0656	1030	234	34	358	382	141.986	139.986	87.9896	105.997
Group1601	abcA	USA300HOU_0663	524	518	182	518	436	533.947	491.951	2807.67	1175.96
Group1633		USA300HOU_0701	342	318	174	1680	1318	63.9936	101.99	151.982	229.993
Group1638	bacA	USA300HOU_0706	344	204	118	174	558	3081.69	667.933	787.907	689.979
Group1649	norA	USA300HOU_0718	518	476	128	94	158	493.951	2847.72	329.961	2119.94
Group1678	yjdL	USA300HOU_0751	516	318	270	84	1010	1141.89	561.944	745.912	1327.96
Group1685	sstB	USA300HOU_0760	0	182	10	0	236	33.9966	51.9948	111.987	147.996
Group2103	sstC	USA300HOU_0761	0	122	60	0	178	41.9958	45.9954	77.9908	111.997
Group1719	pgk	USA300HOU_0803	0	670	992	0	778	1141.89	945.905	855.899	581.983
Group1743		USA300HOU_0838	518	556	228	2368	770	95.9904	145.985	101.988	147.996
Group1746	metN2	USA300HOU_0847	172	400	48	88	260	295.97	269.973	3887.54	1951.94
Group1747	metQ2	USA300HOU_0848	0	0	184	88	76	29.997	39.996	1947.77	929.972
Group1748	metP2	USA300HOU_0849	0	264	88	0	184	97.9902	145.985	6205.27	3087.91
Group2811		USA300HOU_0866	688	0	0	0	0	999.9	5.9994	375.956	1.99994
Group1749	csbD2	USA300HOU_0868	10350	4458	5998	17640	9176	35.9964	61.9938	57.9932	67.998
Group1772	dltD	USA300HOU_0896	512	118	294	84	214	1499.85	1465.85	585.931	913.973
Group1775		USA300HOU_0900	1378	992	938	976	1092	87.9912	63.9936	237.972	135.996
Group1777	yuiF	USA300HOU_0903	1376	148	12	440	606	383.962	561.944	941.889	497.985
Group1787	mnhA2	USA300HOU_0912	342	298	210	82	488	719.928	787.921	833.902	1027.97
Group1789	prsA1	USA300HOU_0914	1200	28	340	344	424	2799.72	3757.62	4255.5	2467.93
Group1791	rocD	USA300HOU_0916	1036	372	278	94	436	87.9912	55.9944	381.955	285.991
Group1809	eap	USA300HOU_0939	170	642	726	1082	792	111.989	47.9952	397.953	369.989
Group2214	oppD2	USA300HOU_0950	0	0	0	176	26	1097.89	417.958	137.984	159.995
Group2215	oppD3	USA300HOU_0951	174	0	0	176	0	1055.89	281.972	117.986	139.996
Group1831	agcs	USA300HOU_0971	172	30	0	84	106	159.984	33.9966	1231.85	381.989
Group72	qoxD	USA300HOU_1002	0	62	86	0	104	967.903	1427.86	509.94	661.98
Group77		USA300HOU_1007	344	92	200	1734	650	123.988	111.989	117.986	129.996
Group80	purK	USA300HOU_1010	0	178	14	0	102	63.9936	37.9962	289.966	1481.96
Group1857	purC	USA300HOU_1011	0	56	0	86	26	87.9912	47.9952	173.979	1161.97
Group83	purF	USA300HOU_1015	516	358	0	0	108	189.981	97.9902	215.975	1809.95
Group86	purD	USA300HOU_1018	346	298	112	90	236	79.992	77.9922	361.957	1947.94
Group91		USA300HOU_1022	172	784	270	952	690	1439.86	1719.83	3561.58	2303.93
Group109	potA	USA300HOU_1042	172	562	96	0	210	1115.89	605.939	1183.86	1467.96
Group128	isdA	USA300HOU_1064	520	1228	962	2466	3386	127.987	49.995	603.929	245.993
Group129	isdC	USA300HOU_1065	0	380	318	178	464	13.9986	27.9972	77.9908	47.9986
Group130	isdD	USA300HOU_1066	174	170	228	174	662	13.9986	25.9974	79.9906	69.9979
Group131	isdE	USA300HOU_1067	176	112	234	94	388	11.9988	9.999	65.9922	47.9986
Group132	isdF	USA300HOU_1068	0	56	48	0	378	27.9972	11.9988	35.9958	53.9984
Group145	sdhC	USA300HOU_1083	514	318	38	0	184	612	768	216	434
Group1873	scc	USA300HOU_1095	344	0	62	1318	208	51.9948	41.9958	85.9899	35.9989
Group2134	hly	USA300HOU_1099	870	352	46	96	564	109.989	253.975	2251.73	1371.96
Group2223	psmb2	USA300HOU_1112	0	316	374	0	0	19.998	199.98	1607.81	1549.95
Group2297	psmb1	USA300HOU_1113	0	120	54	0	0	11.9988	105.989	1269.85	1101.97
Group165	yjjG	USA300HOU_1114	512	226	86	606	596	349.965	421.958	843.9	1307.96
Group228	topA	USA300HOU_1181	862	1374	1778	798	110	1831.82	1685.83	1181.86	1319.96
Group252		USA300HOU_1207	2056	948	111	1848	1984	1251.87	1843.82	1505.82	1647.95
Group263		USA300HOU_1219	516	82	154	1234	214	9.999	0	29.9965	7.99976
Group266	porB	USA300HOU_1222	0	206	206	86	262	425.957	545.945	805.905	1253.96
Group291	thrA	USA300HOU_1273	344	680	308	782	1000	71.9928	13.9986	815.904	345.99
Group296	katA	USA300HOU_1277	1032	930	1996	1150	1488	371.963	251.975	113.987	171.995
Group312	SAV1359	USA300HOU_1293	0	90	26	174	82	1247.88	1411.86	2563.7	2215.93
Group313	fmtC	USA300HOU_1294	522	586	316	1224	738	1253.87	1521.85	3257.62	3685.89
Group402		USA300HOU_1398	866	714	332	1580	744	5337.47	5835.42	6881.19	4985.85
Group420	ebpS	USA300HOU_1419	346	1686	1366	720	966	121.988	183.982	213.975	253.992
Group2374		USA300HOU_1441	1556	1778	350	344	1016	55.9944	329.967	29.9965	105.997
Group2447		USA300HOU_1453	2416	534	70	180	282	3.9996	167.983	7.99906	29.9991
Group2375		USA300HOU_1459	1206	992	90	256	260	37.9962	85.9914	29.9965	57.9983
Group2558	polA	USA300HOU_1473	1036	782	14	88	290	5.9994	69.993	9.99882	45.9986
Group1931		USA300HOU_1624	1542	906	740	1566	596	19.998	15.9984	25.9969	25.9992
Group1932	csbD	USA300HOU_1625	25862	13321	7106	25091	7342	37.9962	57.9942	87.9896	89.9973
Group567		USA300HOU_1645	1200	932	572	258	414	7975.2	8549.15	3499.59	2869.91
Group594	nrdR	USA300HOU_1673	342	172	196	90	212	685.931	619.938	1281.85	1087.97
Group623	ezrA	USA300HOU_1705	174	772	354	444	596	1249.88	2009.8	1953.77	2455.93
Group628		USA300HOU_1711	0	122	12	82	128	19.998	19.998	2233.74	305.991
Group629	serA	USA300HOU_1712	690	160	0	0	126	91.9908	51.9948	1303.85	453.986
Group630		USA300HOU_1714	0	258	46	176	126	97.9902	85.9914	1127.87	589.982
Group640	aroA	USA300HOU_1727	340	312	418	0	406	603.94	595.94	3401.6	1519.95
Group641		USA300HOU_1728	874	1548	646	612	290	97.9902	189.981	271.968	329.99
Group656		USA300HOU_1743	866	1002	924	2006	662	117.988	235.976	447.947	685.979
Group658		USA300HOU_1745	172	348	142	86	510	1085.89	1045.9	1349.84	1397.96
Group702	prsA2	USA300HOU_1833	172	1466	1160	4378	2316	277.972	333.967	799.906	697.979
Group704		USA300HOU_1835	174	722	522	90	838	691.931	891.911	965.886	1641.95
Group705	yhaO	USA300HOU_1836	0	380	106	262	310	559.944	679.932	1231.85	1277.96
Group743		USA300HOU_1877	1728	2202	1822	2874	2112	179.982	225.977	543.936	319.99
Group745	yihY	USA300HOU_1879	0	640	24	516	164	303.97	485.951	729.914	1021.97
Group754	ftnA	USA300HOU_1891	1732	914	622	1054	154	651.935	887.911	59.9929	37.9989
Group757		USA300HOU_1895	174	28	86	608	58	265.973	213.979	1857.78	1081.97
Group1965	sspB2	USA300HOU_1910	1208	720	190	530	1406	57.9942	93.9906	51.9939	89.9973
Group2230	mapW2	USA300HOU_1942	0	366	48	1238	440	11.9988	13.9986	107.987	69.9979
Group2301	scn	USA300HOU_1946	520	1436	356	22070	3406	231.977	601.94	777.908	839.975
Group2489	chp	USA300HOU_1947	514	558	92	13594	2270	109.989	279.972	83.9901	85.9974
Group2220		USA300HOU_1957	688	0	0	530	502	1881.81	651.935	75.991	107.997
Group2272		USA300HOU_1959	516	0	0	358	478	1871.81	765.923	35.9958	53.9984
Group2325		USA300HOU_1992	1028	0	0	0	154	629.937	151.985	79.9906	33.999
Group800	lukF	USA300HOU_2011	174	646	172	2108	1222	17.9982	111.989	223.974	201.994
Group1968	lukS	USA300HOU_2013	170	910	386	1826	540	25.9974	25.9974	163.981	73.9978
Group1969	argE	USA300HOU_2014	1382	560	1310	182	600	45.9954	37.9962	235.972	125.996
Group2233	hld	USA300HOU_2031	170	582	478	610	264	0	0	0	0
Group2153	agrC	USA300HOU_2034	0	660	402	86	860	1171.88	2593.74	4393.48	5259.84
Group809	agrA	USA300HOU_2035	0	238	250	86	506	1071.89	2827.72	3931.54	4495.87
Group827	leuD	USA300HOU_2055	1036	200	0	0	54	97.9902	43.9956	261.969	211.994
Group828	ilvA2	USA300HOU_2056	174	88	14	82	78	85.9914	41.9958	1495.82	1081.97
Group857		USA300HOU_2091	522	500	592	344	1380	23.9976	37.9962	47.9943	53.9984
Group859	atpD	USA300HOU_2093	1042	960	1490	264	1626	3073.69	2297.77	1089.87	1603.95
Group871		USA300HOU_2104	518	280	476	704	464	1679.83	1859.81	4471.47	3579.89
Group877	aldA	USA300HOU_2110	516	2724	6132	1866	2098	319.968	285.971	633.925	883.973
Group881	fba	USA300HOU_2113	168	200	372	176	446	3615.64	3957.6	1813.79	2917.91
Group893	dps	USA300HOU_2128	2932	1758	2920	11970	2876	195.98	109.989	57.9932	51.9984
Group897	ylbE	USA300HOU_2133	1564	356	770	84	586	113.989	185.981	475.944	719.978
Group904	mtlF	USA300HOU_2146	1034	464	272	782	252	139.986	57.9942	73.9913	31.999
Group921	htsC	USA300HOU_2167	0	54	0	0	100	97.9902	41.9958	173.979	301.991
Group925	sfaC	USA300HOU_2170	514	448	166	178	932	39.996	85.9914	381.955	753.977
Group926	sfaB	USA300HOU_2171	1034	756	344	444	626	73.9926	79.992	555.934	601.982
Group927	sfaA	USA300HOU_2172	1386	266	178	90	366	59.994	61.9938	1657.8	1515.95
Group929	asp23	USA300HOU_2175	11536	11477	14843	8124	8894	481.952	891.911	1803.79	1669.95
Group930		USA300HOU_2176	1034	1304	1366	1068	928	33.9966	133.987	265.969	311.991
Group1048		USA300HOU_2299	346	560	180	256	602	1179.88	1939.81	1905.78	2017.94
Group1057	hutU	USA300HOU_2311	1198	448	248	350	396	329.967	71.9928	43.9948	31.999
Group1077		USA300HOU_2333	688	1218	548	172	712	943.906	1897.81	97.9884	139.996
Group1115	narH	USA300HOU_2378	1382	576	148	0	202	91.9908	37.9962	17.9979	17.9995
Group2160	narG	USA300HOU_2379	3464	1126	314	0	542	133.987	55.9944	23.9972	29.9991
Group1120	nirR	USA300HOU_2383	346	320	12	0	28	1.9998	5.9994	3.99953	5.99982
Group1122	nirC	USA300HOU_2385	172	198	12	262	286	947.905	843.916	615.927	1051.97
Group1127		USA300HOU_2393	0	778	572	356	864	4589.54	2625.74	3353.6	1705.95
Group1128		USA300HOU_2394	684	412	108	432	532	2493.75	1499.85	3415.6	1077.97
Group1131	gpmA2	USA300HOU_2398	1034	834	398	1674	1436	321.968	41.9958	139.983	123.996
Group1133	sbi	USA300HOU_2401	1902	2216	692	11072	5616	921.908	1517.85	1007.88	595.982
Group1134	hlgA	USA300HOU_2402	348	230	0	86	286	9.999	13.9986	15.9981	49.9985
Group1135	hlgC	USA300HOU_2404	516	330	0	1126	498	0	15.9984	19.9976	25.9992
Group1136	hlgB	USA300HOU_2405	694	436	12	266	642	31.9968	31.9968	35.9958	53.9984
Group1178	opp-1A	USA300HOU_2458	348	1158	1534	624	1772	119.988	53.9946	195.977	259.992
Group1180	fmrO	USA300HOU_2460	0	598	412	530	1018	13.9986	13.9986	79.9906	73.9978
Group1182		USA300HOU_2464	0	218	12	88	174	101.99	69.993	2719.68	431.987
Group1191	gntP	USA300HOU_2492	1208	406	48	358	362	159.984	67.9932	113.987	83.9975
Group1224	clpL	USA300HOU_2542	174	2152	1536	1168	498	135.986	47.9952	585.931	409.988
Group1226		USA300HOU_2546	1384	1516	506	358	262	17.9982	49.995	31.9962	37.9989
Group1259	phnB	USA300HOU_2587	1210	96	12	698	186	541.946	287.971	339.96	163.995
Group1266		USA300HOU_2595	1378	60	0	84	106	147.985	89.991	1761.79	569.983
Group2036		USA300HOU_2596	1040	384	12	264	206	53.9946	3.9996	2505.7	171.995
Group1272	betA	USA300HOU_2605	348	618	940	362	748	129.987	95.9904	31.9962	51.9984
Group2038	betB	USA300HOU_2606	690	608	1720	262	484	109.989	37.9962	37.9955	31.999
Group1274	betT	USA300HOU_2610	856	426	348	442	238	135.986	113.989	85.9899	81.9975
Group1276	nrdD	USA300HOU_2614	1382	1404	1298	1030	3154	159.984	67.9932	253.97	347.99
Group1277	citM	USA300HOU_2615	1216	394	108	898	870	69.993	31.9968	237.972	181.995
Group1289	clfB	USA300HOU_2630	1908	2118	912	4656	3042	1023.9	1169.88	327.961	551.983
Group1295	aur	USA300HOU_2637	512	908	1322	1334	1912	155.984	175.982	781.908	179.995
Group1305	sasF	USA300HOU_2646	344	1328	1294	366	576	49.995	13.9986	121.986	61.9981
Group2042	asp1	USA300HOU_2652	1034	258	28	182	250	27.9972	33.9966	13.9983	13.9996
Group1322	lip	USA300HOU_2671	870	1194	608	262	1146	73.9926	55.9944	325.962	367.989
MSHR_seq_395	psma1	YP_005324921.1	0	462	1192	80	414	0	0	3.99953	3.99988
JKD_seq_1921		YP_005745324.1	1044	0	0	0	26	0	0	0	0
Group3329		YP_005746071.1	1374	0	0	872	1090	0	0	0	0
Rf122_seq_1250		YP_416772.1	0	0	0	0	0	683.932	5.9994	1417.83	3.99988
Rf122_seq_1251		YP_416773.1	0	0	0	0	0	1403.86	3.9996	2741.68	0
NCTC_seq_443		YP_499052.1	868	552	1150	1750	1196	83.9916	65.9934	31.9962	29.9991
Expression levels are given as reads per million (rpm) after random resampling to a total of 5000 reads. Genes where the % of reads that also map to S. epidermidis exceeds 50% under any condition are deleted. Only genes that are expressed at a level of at least 1000 rpm under at least one of the given conditions are shown. In addition only genes where a) the expression under at least one in vivo …
